# Supplementary material for: NDUFAF5 Hydroxylates NDUFS7 at an Early Stage in the Assembly of Human Complex I
Source: J Biol Chem. 2016 May 18;291(28):14851–60. doi: 10.1074/jbc.M116.734970 (PMC4938201; doi:10.1074/jbc.M116.734970)
Supplement: Supplemental Data [file 10.1074_M116.734970_jbc.M116.734970-1.xlsx]

## Sheet: Table S1
Supplementary Table S1. Proteins identified in SILAC experiments comparing overexpressed tagged-NDUFAF5 and overexpressed tagged-METTL12
This information is the output from Perseus after processing of MaxQuant SILAC peptide pair data. Samples were affinity purified from mitoplasts prepared from a 1:1 mixture of Flp-In™ T-REx™ HEK293T cells overexpressing either tagged-NDUFAF5 or tagged-METTL12. Experiments 1 and 2 refer to heavy labelled NDUFAF5 cells mixed with light labelled control METTL12 cells, and vice versa. The Perseus pro…
Protein names	Gene names	Protein IDs	Ratio H/L expt 1 (log2)	Ratio H/L variability [%] expt 1	Ratio H/L count expt 1	Unique peptides expt 1	Ratio H/L expt 2 (log2)	Ratio H/L variability [%] expt 2	Ratio H/L count expt 2	Unique peptides expt 2	Ratio H/L expt 1 B significant	Ratio H/L expt 2 B significant	Intensity expt 1	Intensity expt 2	Ratio H/L expt 1 Significance B	Ratio H/L expt 2 Significance B	Sequence coverage [%]	Mol. weight [kDa]
NADH dehydrogenase [ubiquinone] 1 alpha subcomplex assembly factor 5	NDUFAF5	Q5TEU4;Q5TEU4-2;B3KR61	4.36814	86.883	40	14	6.4632	191.19	43	17	+	+	28.0204	29.5138	3.87962e-50	7.56991e-26	44.3	38.918
NADH dehydrogenase [ubiquinone] iron-sulfur protein 7, mitochondrial	NDUFS7	F5GXJ1;O75251;B3KRI2;F5H5N1;F5GX93;F5H350;F5H273;C9JKS5;Q6ZS38	3.55361	43.487	6	4	5.03955	98.756	11	4	+	+	21.7719	22.7465	1.42393e-36	9.89004e-14	14	25.383
Acyl carrier protein, mitochondrial	NDUFAB1	O14561;I3L505	3.05974	45.292	5	3	3.40368	152.21	2	2	+	+	19.2693	19.2038	2.02305e-29	9.0543e-05	11.5	17.417
NFU1 iron-sulfur cluster scaffold homolog, mitochondrial	NFU1	Q9UMS0;Q9UMS0-3;H7C537;Q9UMS0-2;F8W9P7;C9J8Q1	2.38341	47.663	4	3	4.13827	25.488	4	5	+	+	18.5034	20.216	6.17295e-21	3.82456e-08	26	28.462
Stromal cell-derived factor 2-like protein 1	SDF2L1	Q9HCN8	2.1357	9.7738	3	3	3.42169	74.006	2	2	+	+	18.7627	18.5034	3.31046e-18	7.70291e-05	29.4	23.598
DnaJ homolog subfamily B member 11	DNAJB11	Q9UBS4;H7C2Y5	1.90323	31.22	10	7	3.72566	67.379	18	9	+	+	20.9111	22.7535	7.89379e-16	4.0465e-06	31.6	40.513
Stromal cell-derived factor 2	SDF2	Q99470	1.57342	5.7982	2	2	3.70189	21.581	2	2	+	+	17.5434	18.5131	9.22942e-13	5.17145e-06	18.5	23.026
45 kDa calcium-binding protein	SDF4	Q9BRK5;Q9BRK5-2;Q9BRK5-5;Q9BRK5-6;G3V1E2;Q9BRK5-3;H0Y3T6;Q9BRK5-4	0.67084	23.005	2	2	2.33286	12.502	2	2	+		17.5049	17.65	3.49457e-06	0.108401	11.6	41.806
Protein SCO2 homolog, mitochondrial	SCO2	O43819;C9JBU1	0.392977	29.939	6	4	2.75224	64.979	5	4	+		21.92	22.2728	0.000109246	0.0120795	22.6	29.81
DnaJ homolog subfamily A member 3, mitochondrial	DNAJA3	Q96EY1;Q96EY1-2;E7ES32;I3L1T6	0.321466	1.1985	2	2	2.46905	47.209	6	4	+		17.6152	19.4638	0.000241756	0.0575497	10.8	52.488
HCLS1-associated protein X-1	HAX1	O00165-2;O00165;O00165-5;O00165-3;E9PIQ7;Q5VYD6;O00165-6;O00165-4	0.164271	5.5135	3	3	1.85251	37.376	6	5	+		18.7104	20.7854	0.00121617	0.568982	19.5	32.418
Stress-70 protein, mitochondrial	HSPA9	P38646;B7Z4V2;F5H3L8;D6RJI2;D6RA73;H0YBG6;H0Y8S0	0.0112093	20.747	90	36	1.78717	36.043	130	42			27.5301	28.2693	0.00494279	0.668183	54.8	73.68
NADH dehydrogenase [ubiquinone] 1 alpha subcomplex assembly factor 4	NDUFAF4	Q9P032	-0.0296322	9.2212	2	2	2.43316	21.302	2	2			17.6091	17.7682	0.00698588	0.0684996	20.6	20.266
Apoptosis-inducing factor 1, mitochondrial	AIFM1;PDCD8	O95831;O95831-3;O95831-4;Q1L6K4;O95831-2;E9PMA0;Q2QKE4	-0.0401111	10.003	17	14	2.56456	20.72	16	13			22.1268	22.708	0.00761983	0.0352838	33.4	66.9
Glutamate dehydrogenase 1, mitochondrial;Glutamate dehydrogenase;Glutamate dehydrogenase 2, mitochondrial	GLUD1;GLUD2	P00367;F5GYQ4;F8WA20;B4DGN5;B3KV55;P49448;H0YFJ0	-0.0733629	18.133	25	17	2.38105	103.18	15	12			22.9486	23.3324	0.0099868	0.087389	39.1	61.397
Caseinolytic peptidase B protein homolog	CLPB	Q9H078-2;Q9H078;F8W7P6;H0YGM0;E7EWN6;B4DXW4;F5GX99;Q7Z777;H0YFF5;F5H7A5;F5H392	-0.0860938	11.24	12	11	1.62549	12.203	15	12			21.4652	22.4777	0.0110538	0.936252	24.8	75.448
NADH dehydrogenase [ubiquinone] iron-sulfur protein 3, mitochondrial	NDUFS3	O75489;E9PS48;B4DFM8;G3V194	-0.0957278	7.5568	4	4	2.2641	84.768	5	5			21.4622	21.4237	0.0119274	0.14508	30.7	30.241
Vesicle-associated membrane protein 8	VAMP8	Q9BV40;B8ZZT4;C9JXZ5	-0.0963601	19.219	2	2	1.69539	11.128	3	3			18.3576	19.5188	0.0119868	0.817521	27	11.438
Polymerase delta-interacting protein 2	POLDIP2	Q9Y2S7	-0.148721	10.281	6	5	2.2281	18.38	4	3			19.4108	19.4493	0.0179146	0.167741	15.8	42.033
39S ribosomal protein L38, mitochondrial	MRPL38	Q96DV4;B3KN96;B8ZZ57	-0.169144	2.671	2	2	1.03528	19.986	4	4			17.1738	18.9814	0.0208462	0.501766	17.4	44.596
Synaptosomal-associated protein 23;Synaptosomal-associated protein	SNAP23	O00161;O00161-2;H3BM38;H3BPJ0;H3BR18;H3BNE1;H3BQY9;H3BP15;H3BV99;H3BR99;H3BU94;H3BNG6	-0.20219	22.216	103	18	1.61039	43.981	107	17			27.3093	27.5786	0.0264766	0.962179	82.5	23.354
Tricarboxylate transport protein, mitochondrial	SLC25A1	P53007;B4DP62	-0.22489	10.836	4	4	2.27474	23.892	5	4			19.1773	19.8384	0.0310666	0.138851	16.4	34.012
Alanine--tRNA ligase, mitochondrial	AARS2	Q5JTZ9	-0.271879	13.015	3	4	2.00439	17.901	6	7			17.7337	19.0246	0.0427694	0.369675	8.8	107.34
ATP-dependent Clp protease ATP-binding subunit clpX-like, mitochondrial	CLPX;DKFZp586J151	O76031;Q9H072	-0.27439	17.384	5	5	2.41596	64.272	5	6			18.9698	19.4425	0.0434877	0.074322	13.4	69.223
NADH dehydrogenase [ubiquinone] iron-sulfur protein 2, mitochondrial	NDUFS2	O75306;B7Z9L2	-0.287906	22.998	6	6	2.28139	35.79	6	7			19.0607	19.6458	0.0475324	0.135067	24.4	52.545
Glycine cleavage system H protein, mitochondrial	GCSH	P23434;H3BNV1;H3BUG8;H3BQ30	-0.297892	9.477	4	2	0.598566	20.025	4	3			18.6997	18.5297	0.0507199	0.229336	22.5	18.884
Trifunctional enzyme subunit alpha, mitochondrial;Long-chain enoyl-CoA hydratase;Long chain 3-hydroxyacyl-CoA dehydrogenase	HADHA	P40939;H0YFD6	-0.41039	13.447	16	9	1.33763	15.535	24	11			20.5832	21.8191	0.100595	0.760717	21.6	82.999
GrpE protein homolog 1, mitochondrial;GrpE protein homolog	GRPEL1	Q9HAV7;B4DWV5	-0.435007	9.1665	10	9	1.64521	28.316	10	9			21.5514	22.3568	0.11555	0.902497	45.2	24.279
28S ribosomal protein S27, mitochondrial	MRPS27	B4DRT2;Q92552;G5EA06;D6RH20;D6RJC7;E5RJ73	-0.461164	1.1502	3	2	1.16599	20.8	7	4			17.9544	19.6221	0.133299	0.60796	11.4	49.149
NADH dehydrogenase [ubiquinone] iron-sulfur protein 8, mitochondrial	NDUFS8	O00217;E9PPW7;E9PKH6;F8W9K7;E9PN51	-0.491166	30.974	2	2	1.7519	9.5226	2	2			17.9154	18.0857	0.156178	0.724395	14.3	23.705
Dihydrolipoyllysine-residue succinyltransferase component of 2-oxoglutarate dehydrogenase complex, mitochondrial	DLST	P36957;B7Z5W8;Q86SW4;G3V3F0;G3V5M3;H0YJF9	-0.49826	7.7705	10	9	0.681701	20.272	12	10			21.9199	22.7042	0.162	0.270848	21.2	48.755
FAS-associated factor 2	FAF2	Q96CS3;B4E2M8	-0.516739	6.0435	2	2	1.53274	15.48	3	3			17.144	18.0272	0.177932	0.94611	8.5	52.623
39S ribosomal protein L47, mitochondrial	MRPL47	Q9HD33;Q9HD33-2;Q9HD33-3	-0.521038	22.292	2	2	1.13774	10.433	3	3			16.5571	17.5437	0.181801	0.584183	12.8	29.45
Fatty acyl-CoA reductase 1	FAR1	Q8WVX9;E7ETC1;E9PNW8	-0.522198	16.679	3	3	1.80319	70.872	3	3			17.6142	18.3732	0.182855	0.643224	9.1	59.356
39S ribosomal protein L46, mitochondrial	MRPL46	Q9H2W6	-0.527679	16.889	2	2	0.987474	24.815	3	3			17.6974	18.5693	0.187898	0.465528	12.9	31.705
Ras-related protein Rab-18	RAB18	Q9NP72;Q9NP72-2;F5H4U3;H0Y6T8;Q5W0J0;B7Z333	-0.529156	19.988	4	4	2.35528	31.68	6	6			18.1565	19.272	0.189275	0.0981764	30.1	22.977
Succinate dehydrogenase [ubiquinone] flavoprotein subunit, mitochondrial	SDHA	P31040;D6RFM5;E9PBJ5;E9PEF8	-0.530468	13.527	9	8	2.1862	20.454	5	5			20.7774	20.1176	0.190504	0.197349	15.5	72.691
39S ribosomal protein L37, mitochondrial	MRPL37	Q9BZE1;E9PB99;A6NHR2;H0Y4J2	-0.538953	10.827	3	3	1.31628	16.702	3	3			18.1634	19.292	0.198594	0.741044	13.7	48.117
OCIA domain-containing protein 1	OCIAD1	Q9NX40;D6RBN5;G8JLN7;Q9NX40-2;Q9NX40-3;D6RDK6;D6RIT9;D6RG39;D6R9T5;D6RIV2;D6RDK1;D6RC55;D6RA54;D6RI08;D6RDI5;D6RBC5;D6R918	-0.54848	18.458	3	2	1.58212	18.98	4	2			18.388	19.1838	0.207974	0.993918	16.3	27.626
Succinate dehydrogenase [ubiquinone] iron-sulfur subunit, mitochondrial	SDHB	P21912	-0.555566	16.773	6	6	2.05212	33.674	10	8			20.4855	21.2096	0.215155	0.317311	35.4	31.629
Lipoamide acyltransferase component of branched-chain alpha-keto acid dehydrogenase complex, mitochondrial	DBT	P11182;Q5VVL7;F5H1F9	-0.555672	31.221	30	19	1.60397	32.941	33	20			23.4835	24.1632	0.215264	0.973211	44.4	53.486
Trifunctional enzyme subunit beta, mitochondrial;3-ketoacyl-CoA thiolase	HADHB	P55084;B4E2W0;F5GZQ3;B5MD38;C9JE81;C9JEY0;C9K0M0	-0.561196	7.5573	5	6	1.23199	20.403	5	5			19.5416	19.9408	0.220988	0.665138	15.8	51.294
Leucine-rich PPR motif-containing protein, mitochondrial	LRPPRC	P42704;F5H4J6;B8ZZ38;C9JCA9;Q9NP80;Q9NP80-2;C9JN30;C9JZI4;H7C3W8	-0.568966	13.816	29	28	1.83275	23.652	37	31			21.5753	22.5486	0.229221	0.598245	27.5	157.9
Propionyl-CoA carboxylase beta chain, mitochondrial	PCCB	E7EX59;P05166-2;E9PDR0;P05166;E7ETT1;C9JQS9;E7EUY3;E7ETT4;E9PEC3;F8WBI9;E7ENC1;C9JVY9;H7C5C9;C9JVW9;C9JAW3	-0.598938	15.317	24	20	2.33534	16.27	27	20			24.0039	24.5292	0.263021	0.107233	47.5	61.653
Propionyl-CoA carboxylase alpha chain, mitochondrial	PCCA	P05165;P05165-2;C9JPQ8;H0Y5U0;Q5JTW5;Q5JTW6;H0Y4B9;E9PCJ1;Q5JVH2;H0YG57	-0.604652	38.635	37	30	2.27383	27.935	51	35			24.9825	25.1755	0.269837	0.139374	55.6	80.058
Sarcoplasmic/endoplasmic reticulum calcium ATPase 2	ATP2A2	P16615;P16615-3;P16615-2;P16615-5;P16615-4;H7C5W9;O14983;O14983-2;B3KY17;Q8N3X5;Q93084-5;Q93084-6;Q93084;Q93084-7;Q93084-3;Q93084-2;Q93084-4	-0.612549	20.29	14	9	1.58927	33.311	17	11			20.1957	20.8607	0.279455	0.998507	12.1	114.76
2-oxoisovalerate dehydrogenase subunit alpha, mitochondrial	BCKDHA	F5H5P2;P12694;B4DP47;F5GXU9;E7ESE6;H0YH31	-0.618628	9.3239	12	10	1.45119	85.664	10	10			22.2701	22.6657	0.287015	0.86766	31.3	54.202
ATP synthase subunit e, mitochondrial	ATP5I	P56385	-0.620801	18.527	3	3	1.75487	22.282	2	2			19.4213	19.4434	0.28975	0.719603	40.6	7.9331
2-oxoisovalerate dehydrogenase subunit beta, mitochondrial	BCKDHB	P21953;B7ZB80;Q5T2J3	-0.621333	5.0039	5	5	1.50742	23.377	5	5			19.8267	20.8384	0.290423	0.921658	14	43.122
28S ribosomal protein S29, mitochondrial	DAP3	P51398;E7EM60;P51398-2	-0.623932	12.021	4	4	1.12441	36.22	5	5			18.3587	19.2518	0.293723	0.573109	15.6	45.566
Putative mitochondrial import inner membrane translocase subunit Tim23B;Mitochondrial import inner membrane translocase subunit Tim23	TIMM23B;TIMM23	Q5SRD1;O14925;B1APJ0;E9PB91;C9JSY4;C9JV18;E7EP42	-0.63198	0.27062	2	2	2.01479	9.8121	2	2			17.7237	18.0403	0.304102	0.35783	10.5	28.048
Monofunctional C1-tetrahydrofolate synthase, mitochondrial	MTHFD1L	Q6UB35;H0Y327;Q5JYA8;Q4VXM0;Q6UB35-2;H0Y2S0;Q5JYA4;Q5JYA5;Q5JYA3;Q4VXV2;Q4VXM1	-0.636571	10.078	9	10	1.90066	16.931	13	13			19.6919	20.7104	0.31013	0.500696	19.2	105.79
Ferrochelatase, mitochondrial	FECH	P22830-2;P22830	-0.641964	4.5935	2	2	1.79406	35.533	5	5			17.1153	18.7822	0.317311	0.657407	20	48.624
2,3-cyclic-nucleotide 3-phosphodiesterase	CNP	P09543;P09543-2;F8W7I0	-0.641986	33.217	3	3	1.63617	76.815	3	3			17.9601	18.7242	0.317341	0.917956	6.2	47.578
Mitochondrial glutamate carrier 1;Mitochondrial glutamate carrier 2	SLC25A22;SLC25A18	Q9H936;Q9H1K4;E9PJH7;E9PS95;E9PI74;E9PQ36	-0.643991	1.0018	2	2	1.5317	4.2946	2	2			17.5066	17.7279	0.320038	0.945101	9.6	34.47
Glutaminase kidney isoform, mitochondrial	GLS	O94925-3;O94925;H7BZD1;O94925-2;B8ZZA8;B8ZZC5	-0.651178	25.617	4	3	1.45823	6.8005	3	3			18.6536	17.5884	0.329831	0.874391	11.5	65.459
Succinyl-CoA ligase [ADP-forming] subunit beta, mitochondrial	SUCLA2	Q9P2R7;Q9P2R7-2;F5GXC8;F5H5G8;Q5T9Q5;F5H5Q7;Q5T9Q8	-0.653559	16.896	5	5	1.88449	17.091	3	3			18.2107	18.1198	0.333117	0.523143	11.4	50.317
Thioredoxin-related transmembrane protein 1	TMX1	Q9H3N1;G3V448	-0.65913	9.462	4	4	1.94859	40.817	3	3			18.9553	18.919	0.340888	0.437314	16.8	31.791
Isocitrate dehydrogenase [NAD] subunit beta, mitochondrial	IDH3B	O43837;O43837-3;O43837-2	-0.670245	14.812	5	4	2.03919	22.597	4	4			19.4375	19.717	0.356738	0.330987	12.2	42.183
Peptidyl-prolyl cis-trans isomerase FKBP8	FKBP8	Q14318-2;Q14318;C8C9T5	-0.672451	8.0835	3	3	1.84653	20.925	3	3			19.1937	19.1194	0.359938	0.577761	9.7	44.648
Calcium-binding mitochondrial carrier protein Aralar2	SLC25A13	Q9UJS0-2;Q9UJS0;F5GX33;O75746;B3KR64	-0.674706	11.725	11	11	1.9012	161.68	11	11			20.5954	22.2802	0.363227	0.499958	24.9	74.303
Long-chain-fatty-acid--CoA ligase 3	ACSL3	O95573;H7C260;O60488;O60488-2	-0.686731	18.254	4	4	1.80123	17.564	8	5			18.5895	19.4126	0.381087	0.64626	9.3	80.419
Mitochondrial import inner membrane translocase subunit TIM50	TIMM50	Q3ZCQ8-2;Q3ZCQ8;Q330K1	-0.69619	9.2029	4	4	2.13676	10.339	6	6			20.0159	21.7634	0.395507	0.236995	18.4	50.464
28S ribosomal protein S23, mitochondrial	MRPS23	Q9Y3D9	-0.702726	10.302	2	2	0.934428	17.389	4	4			17.5426	18.8839	0.405661	0.427082	21.1	21.77
Coiled-coil-helix-coiled-coil-helix domain-containing protein 3, mitochondrial	CHCHD3	F8WAR4;C9JRZ6;Q9NX63;G3V1K1;F8WD73	-0.719281	18.154	7	7	1.49147	23.582	7	6			20.1411	20.6913	0.432067	0.906294	15.4	27.735
Vesicle-associated membrane protein-associated protein B/C	VAPB	O95292;O95292-2;E5RK64	-0.719614	13.543	8	5	1.51738	21.298	5	4			20.3448	20.0473	0.432607	0.931268	35.8	27.228
Emerin	EMD	P50402;Q5HY57	-0.721444	11.527	6	6	1.75682	42.57	10	9			19.2575	20.8735	0.435589	0.716461	46.5	28.994
Neutral amino acid transporter B(0)	SLC1A5	Q15758;E9PC01;B4DWS4	-0.721492	69.413	8	5	1.89384	18.977	5	3			20.6631	20.1233	0.435667	0.510104	12.8	56.598
Kinectin	KTN1	Q86UP2;Q86UP2-2;Q86UP2-3;G3V4Y7;B7Z6P3;G3V5G2;G3V5P0;H0YJZ8;H0YJP2;H0YJV5	-0.738096	62.979	3	3	1.34964	34.466	12	12			17.406	20.043	0.463253	0.771851	10.3	156.27
Membrane-associated progesterone receptor component 1	PGRMC1	O00264;B7Z1L3	-0.741517	60.849	7	5	2.07364	17.196	10	7			21.5954	21.6038	0.469056	0.295374	45.6	21.671
Extended synaptotagmin-1	ESYT1	Q9BSJ8-2;Q9BSJ8;B3KY56;F8VZB1	-0.746591	10.374	4	4	1.53028	13.853	5	5			17.9448	19.0042	0.477735	0.943731	7.8	124
2-oxoglutarate dehydrogenase, mitochondrial	OGDH	E9PCR7;E9PDF2;Q02218;Q02218-2;F5H801;E9PFG7;Q02218-3;Q9ULD0;Q9ULD0-2;Q9ULD0-3;C9J4G7	-0.751247	11.791	6	6	0.386902	14.828	17	17			18.801	20.9267	0.485775	0.144533	21.3	117.66
39S ribosomal protein L39, mitochondrial	MRPL39	Q9NYK5-2;Q9NYK5;C9JG87	-0.752826	10.864	2	2	1.15605	26.604	4	4			17.0505	18.2856	0.488519	0.599545	15.6	40.457
Methylcrotonoyl-CoA carboxylase beta chain, mitochondrial	MCCC2	Q9HCC0;Q9HCC0-2;D6RD67;D6RDF7;D6R9R1	-0.755235	12.344	34	23	1.50242	15.087	39	27			25.068	25.5321	0.49272	0.916843	50.6	61.332
Mitochondrial import receptor subunit TOM70	TOMM70A	O94826;B4DZ87	-0.759161	14.108	7	6	1.3681	6.0081	4	3			19.8901	19.3086	0.499609	0.78906	15.5	67.454
Syntaxin-7	STX7	O15400;O15400-2;B4DH37	-0.760724	6.3983	3	3	1.48673	37.659	3	3			19.0896	18.5611	0.502367	0.901737	16.9	29.815
Mitochondrial Rho GTPase 2	RHOT2	Q8IXI1;H3BST5;I3L2C6;Q8IXI1-2;H3BU27;Q8IXI2-3;H7BXZ6;Q8IXI2-2;Q8IXI2-5;Q8IXI2;Q8IXI2-4;Q8IXI2-6;H3BUX4;H3BVI5;H3BMP9	-0.76491	10.121	4	4	1.71928	25.253	10	9			18.4358	20.1327	0.509789	0.777757	21.7	68.117
Aspartate--tRNA ligase, mitochondrial	DARS2	Q6PI48;Q9H9M6	-0.766112	3.0081	6	6	1.75755	15.849	5	5			19.7633	19.6157	0.511931	0.715284	13.6	73.562
Isoleucine--tRNA ligase, mitochondrial	IARS2	Q9NSE4;F6SBX2	-0.775095	30.539	5	4	2.01351	28.37	11	8			18.638	20.3355	0.528086	0.359278	12.1	113.79
ATP synthase subunit O, mitochondrial	ATP5O	P48047;H7C0C1;H7C068;H7C086	-0.786373	7.5155	7	6	1.59689	24.716	8	6			20.9746	21.7702	0.548728	0.985402	41.8	23.277
Ras-related protein Rab-11B;Ras-related protein Rab-11A	RAB11B;RAB11A	Q15907;P62491;H3BSC1;B4DT13;H3BMH2;B4DQU5;P57735	-0.788863	10.084	5	5	1.88013	14.187	6	6			19.0609	19.2043	0.55334	0.529281	34.9	24.488
Serpin H1	SERPINH1	P50454;B4DN87;E9PPV6;E9PR70;E9PMI5;E9PK86;E9PNX1;E9PRS3;E9PIG2;E9PJH8;E9PQ34;E9PLA6;E9PKH2	-0.789337	17.765	3	3	1.36528	24.021	2	2			18.3594	17.6611	0.554219	0.786418	11.7	46.44
Serine hydroxymethyltransferase, mitochondrial;Serine hydroxymethyltransferase	SHMT2	P34897;P34897-3;P34897-2;B4DLV4;H0YIZ0;G3V2Y4;G3V5L0;G3V4W5;G3V540;G3V2E4;G3V2W0;G3V4X0;G3V4T0;G3V3Y8;G3V241;P34896;A8MYA6;P34896-2;P34896-3;B4DPM9;G3V3C6;G3V2Y1;G3V2D2	-0.793757	12.727	15	14	2.06745	20.715	14	13			22.9133	22.7003	0.562456	0.301568	42.9	55.992
Cytochrome b-c1 complex subunit 2, mitochondrial	UQCRC2	P22695;H3BRG4;H3BSJ9;H3BP04;H3BUI9;H3BUE4	-0.794257	15.887	15	13	1.52637	14.14	13	11			21.3455	21.6764	0.563392	0.939951	40.8	48.442
Heat shock protein 75 kDa, mitochondrial	TRAP1	Q12931;F5H897;I3L0K7;I3L239;I3L2D5;I3L253	-0.797664	12.604	21	18	1.9939	17.117	19	18			23.0945	23.0743	0.569786	0.381875	31.1	80.109
LETM1 and EF-hand domain-containing protein 1, mitochondrial	LETM1	O95202;F8WBN9;O95202-3;O95202-2	-0.807806	14.448	6	6	1.82931	9.0833	8	8			19.2805	20.1978	0.589025	0.603405	15.7	83.353
28S ribosomal protein S22, mitochondrial	MRPS22	P82650;G5E9V5;G5E9W7;H7C5H3;Q9H3I1;H7C5F2;H7C5L9;C9J5D8	-0.809802	9.1565	3	3	1.06513	55.245	7	7			18.2367	19.6782	0.592847	0.525122	20.6	41.28
39S ribosomal protein L11, mitochondrial	MRPL11	Q9Y3B7;Q9Y3B7-2;A6NLT0;E9PQB6;H0YCD5	-0.809878	8.9127	6	6	1.08281	25.924	9	9			19.6456	20.4395	0.592992	0.539213	54.7	20.683
28S ribosomal protein S31, mitochondrial	MRPS31	Q92665	-0.814412	4.0075	2	2	0.995017	31.601	5	4			17.6352	19.2975	0.601716	0.471147	14.4	45.318
28S ribosomal protein S7, mitochondrial	MRPS7	Q9Y2R9	-0.820973	5.6595	5	5	1.08088	24.072	6	6			18.6202	19.3146	0.614439	0.537671	42.1	28.134
28S ribosomal protein S26, mitochondrial	MRPS26	Q9BYN8	-0.823269	11.728	3	3	1.14497	14.222	4	4			17.9254	18.7971	0.618919	0.590223	19	24.211
Tubulin beta chain	TUBB	P07437;F8VW92;F8VYX6;Q5JP53;F8VUJ7;Q5ST81;E7EWR1;F5H894;E9PBJ4;Q9BUF5;B4DP54;B3KS31;A6NNZ2;I3L2F9;Q5SQY0;C9JAA5;A6NKZ8;F5H0I4;CON__ENSEMBL:ENSBTAP00000025008;Q9H4B7;G3V2N6;G3V3R4;G3V2R8;G3V5W4	-0.827308	13.11	15	2	1.71985	19.77	17	2			21.2122	21.6875	0.626835	0.776814	25.2	49.67
Lon protease homolog, mitochondrial;Lon protease homolog	LONP1	P36776;B3KXS5;F5GZ27	-0.829588	15.686	7	7	1.73403	11.884	11	11			19.3	20.415	0.631323	0.753475	16.5	106.49
NADH dehydrogenase [ubiquinone] 1 alpha subcomplex subunit 10, mitochondrial	NDUFA10	Q8WXC9;E7ESZ7;C9JGP9;O95299;C9J6X0;Q8N1B9;H7C2X4;H7C1Y7;H7C2W5	-0.831358	9.3014	3	3	1.61299	47.222	3	3			17.6593	17.9583	0.634817	0.957709	7.2	48.562
Pyruvate dehydrogenase E1 component subunit alpha, somatic form, mitochondrial	PDHA1	P08559-4;P08559-2;P08559;P08559-3;Q5JPU3;P29803;Q5JPT9;Q5JPU1;Q5JPU0;Q5JPU2	-0.832231	15.408	5	5	0.709528	14.767	9	8			19.7953	20.4262	0.636543	0.285829	24.3	47.579
Dolichyl-diphosphooligosaccharide--protein glycosyltransferase 48 kDa subunit	DDOST	P39656;E7EWT1	-0.833542	8.2925	3	3	1.55546	20.146	3	3			19.6425	19.4106	0.639138	0.968091	6.8	50.8
4F2 cell-surface antigen heavy chain	SLC3A2	P08195-4;P08195;F5GZS6;P08195-3;P08195-2;B4E2Z3;H0YFS2;F5GZI0;F5H0E2;F5H867;H0YFX4	-0.834647	9.8843	5	5	1.81467	15.822	9	9			18.7674	20.2034	0.641331	0.625592	19.7	71.122
ATP synthase subunit b, mitochondrial	ATP5F1	P24539;Q5QNZ2	-0.841172	6.7229	8	6	1.50935	16.114	10	8			21.3113	21.9122	0.654332	0.923518	30.5	28.908
MARCKS-related protein	MARCKSL1	P49006	-0.841973	58.213	3	3	0.181771	95.238	2	2			19.0526	19.6518	0.655937	0.0875931	35.9	19.529
ATP synthase subunit alpha, mitochondrial;ATP synthase subunit alpha	ATP5A1	P25705;A8K092	-0.843759	6.7354	25	21	1.82496	17.042	28	22			24.532	24.9418	0.659516	0.609963	47	59.75
Erlin-2	ERLIN2	O94905;E5RHW4;E5RJ09;O94905-3;O94905-2	-0.845235	14.696	6	4	0.583484	49.01	9	7			19.8398	20.8516	0.662483	0.222319	28.9	37.839
Coiled-coil domain-containing protein 47	CCDC47	Q96A33;Q96A33-2	-0.848141	9.7343	4	3	1.28497	18.403	3	3			18.297	18.0479	0.668337	0.712505	11.2	55.873
Alkyldihydroxyacetonephosphate synthase, peroxisomal	AGPS	O00116;B8ZZ81;F5H632	-0.849648	8.0759	3	3	1.72872	39.348	5	5			18.1356	18.8155	0.671381	0.7622	13.2	72.911
Ras-related protein Rap-1b;Ras-related protein Rap-1b-like protein	RAP1B	P61224;F5H7Y6;B4DQI8;E7ESV4;B4DW74;A6NIZ1;F5H147;F5GX62;B4DW94;F5H004;F5H6R7;F5GZG1;B7ZB78;F5H823;P62834;F5GYB5;F5H500;F5H0B7;F5H491;F5GWU8;F5H077;F5GYH7;F5H4H0;F8WBC0	-0.854596	7.5934	4	3	1.45372	11.021	4	3			19.9442	19.8007	0.681413	0.870075	21.2	20.825
Polyribonucleotide nucleotidyltransferase 1, mitochondrial	PNPT1	Q8TCS8;H7BZ02;H7BXF6;F8WBI3	-0.854962	2.639	2	3	1.75984	23.48	11	12			17.4568	19.7552	0.682155	0.711593	18.8	85.95
Surfeit locus protein 4	SURF4	O15260;B7Z7A8;Q5T8U7;Q5T8U5;O15260-2	-0.855719	16.388	2	1	1.56478	35.596	2	1			17.5781	17.9565	0.683696	0.977113	3.7	30.394
Transmembrane emp24 domain-containing protein 9	TMED9	Q9BVK6	-0.856319	15.087	3	2	1.59658	14.942	3	2			18.395	18.6483	0.684919	0.985927	8.5	27.277
Vesicle-associated membrane protein-associated protein A	VAPA	Q9P0L0-2;Q9P0L0	-0.867673	5.7737	5	3	1.34597	19.116	7	5			19.7679	20.1631	0.708192	0.768442	22.8	32.613
AFG3-like protein 2	AFG3L2	Q8TA92;Q9Y4W6;Q01484-2;F8WEF9;Q01484-5;E9PHW9;B7Z651	-0.879993	15.947	4	5	1.46271	19.668	8	8			18.0793	19.5947	0.733758	0.878686	12.3	90.193
Cytochrome b-c1 complex subunit 1, mitochondrial	UQCRC1	P31930	-0.885473	11.676	12	8	1.66832	15.201	9	6			21.2545	20.7392	0.745227	0.863169	23.8	52.645
Basigin	BSG	I3NI00;P35613;P35613-2;P35613-4;P35613-3;I3L4S8;I3L1R4;I3L192;I3L4L2;I3L4U1;A8MZ77	-0.886619	22.796	7	5	1.67941	39.349	6	3			19.8032	19.7268	0.747633	0.844403	17.6	46.4
Translocation protein SEC63 homolog	SEC63	Q9UGP8;E7EQH7;H0Y611;A6PVC9	-0.88726	13.765	5	5	1.23677	21.968	7	7			18.347	19.4137	0.748979	0.669366	13	87.996
Dihydrolipoyllysine-residue acetyltransferase component of pyruvate dehydrogenase complex, mitochondrial	DLAT	P10515;H0YDD4;E9PEJ4;F5H7M3;F5H0X9	-0.888595	9.4177	10	9	0.441027	13.238	9	8			21.5013	22.0105	0.751786	0.163502	16.1	68.996
Ataxin-2-like protein	ATXN2L	Q8WWM7;Q8WWM7-3;Q63ZY4;Q8WWM7-2;A8K1R6;Q8WWM7-4;Q8WWM7-5;Q8WWM7-6;H3BUF6;C9JXV8;Q8WWM7-7;H3BSK9;H3BRB0;H3BUE3;H3BSQ5	-0.88969	13.144	7	7	1.49147	18.924	17	14			19.6222	21.4506	0.754092	0.906294	20.5	113.37
Tumor protein D54	TPD52L2	Q5JWU6;O43399-5;O43399-3;O43399;O43399-4;O43399-2;B4DPJ6	-0.889717	51.397	3	3	1.94987	15.721	4	4			17.9013	18.5182	0.754148	0.435685	25.8	24.853
ES1 protein homolog, mitochondrial	C21orf33	P30042;H7C1F6;P30042-2;H7BYH1;F2Z2Q0;H7C455;H7C2G3	-0.892607	7.396	4	4	1.98662	40.067	2	2			19.342	18.5832	0.760242	0.390479	25	28.17
Methylcrotonoyl-CoA carboxylase subunit alpha, mitochondrial	MCCC1	Q96RQ3;E9PHF7;E7ETG7;E9PG35;G5E9X5;F5GYT8;E7EX16;F5H2T9;F8WDI3	-0.893813	12.397	52	29	1.57274	15.688	74	28			24.3304	25.2364	0.762789	0.984824	54.3	80.472
Integrin beta-1;Integrin beta	ITGB1	P05556;P05556-3;P05556-4;P05556-5;P05556-2;E7EQW5;E7EUI6;E9PLR6;Q5T3E6;C9JPK5;E7ERX5	-0.894375	0.22295	3	4	1.73351	13.969	3	3			17.6366	18.4007	0.763979	0.75434	6	88.414
Elongation factor Tu, mitochondrial	TUFM	P49411;H3BNU3	-0.898431	22.109	31	18	2.0607	25.527	41	21			24.9413	25.6243	0.772567	0.308438	61.3	49.541
Estradiol 17-beta-dehydrogenase 12	HSD17B12	Q53GQ0;E9PI21;Q96EA9	-0.900422	18	4	4	1.82439	17.96	4	4			18.4818	18.127	0.776795	0.610812	18.3	34.324
Complement component 1 Q subcomponent-binding protein, mitochondrial	C1QBP	Q07021;I3L3B0;I3L3Q7	-0.901176	10.739	7	5	1.70336	16.003	9	5			22.6205	22.2408	0.778398	0.804204	22	31.362
Transforming protein RhoA;Rho-related GTP-binding protein RhoC	RHOA;RHOC	P61586;E9PN11;Q5JR05;P08134;Q5JR08;C9JX21;E9PQH6;C9JNR4;Q5JR07;Q5JR06;P62745;C9JRM1;C9J1T2;E9PLA2	-0.901634	44.417	4	4	1.7303	44.452	5	5			19.3039	19.4061	0.779373	0.759606	34.7	21.768
Phosphate carrier protein, mitochondrial	SLC25A3	Q00325;Q00325-2;F8VVM2	-0.904305	18.593	10	6	2.07722	36.895	8	4			21.5143	21.5872	0.785058	0.291818	16.3	40.094
Vesicle-fusing ATPase	NSF	P46459;I3L0N3;B4DFA2;I3L0L3;I3L4Q9;I3L338;I3L2G1;I3L255	-0.906954	13.203	8	8	1.76449	56.103	11	10			19.0582	20.1135	0.790709	0.704136	20.8	82.593
Transferrin receptor protein 1;Transferrin receptor protein 1, serum form	TFRC	P02786;G3V0E5;F5H6B1;H7C3V5;F8WBE5	-0.907766	0.23449	3	3	1.84902	24.737	6	6			17.5009	18.9748	0.792443	0.574093	11.2	84.87
ATP synthase subunit d, mitochondrial	ATP5H	O75947;F5H608;O75947-2	-0.908497	12.804	8	7	1.56691	28.918	9	8			20.6705	20.9897	0.794005	0.979181	44.7	18.491
Insulin receptor substrate 4	IRS4	O14654	-0.912999	3.3458	4	4	1.14003	17.636	8	7			18.5864	19.9237	0.803645	0.586092	9.4	133.77
Membrane-associated progesterone receptor component 2	PGRMC2	O15173	-0.915691	27.814	3	3	1.74231	35.874	2	2			18.9054	17.8986	0.809424	0.739955	22.4	23.818
Cytoskeleton-associated protein 4	CKAP4	Q07065	-0.916753	13.234	15	15	1.0706	17.39	20	19			21.719	22.2903	0.811706	0.529466	44.4	66.022
Mitochondrial import receptor subunit TOM40 homolog	TOMM40	O96008;O96008-2	-0.918715	4.7218	5	4	1.78797	23.738	7	6			19.3728	20.2556	0.815928	0.666932	25.5	37.893
HLA class I histocompatibility antigen, A-3 alpha chain;HLA class I histocompatibility antigen, A-11 alpha chain;HLA class I histocompatibility antigen, A-1 alpha chain;HLA class I histocompatibility antigen, A-36 alpha chain;HLA class I histocompatibility antigen, A-24 alpha chain;HLA class I histocompatibility antigen, A-30 alpha chain	HLA-A	Q5SRN5;P04439;P13746-2;Q5SUL4;P13746;P30443;P30455;Q5SRN7;Q5SUL6;P05534;P16188;P10314;P30459;P30447;P01893;A2BDY9;F8VPX3;F5GXQ3;A2BF26;A2BF25;A9R9N7;Q5SPM3;A2BF24;Q9TNN7;B0UXQ0;H3BM16;P01891;P01892;P10316;P16189;P16190;P18462;P30450;P30453;P30456;P30457;P30512;Q09160;F8VU18;E9PNV0;A2ARK8;A9R9N8;B0UXQ1;H3BM09;F8VPA0;F8VZP0;B4DVX9;F8VYX9;Q5SPT7;E7EN49;E7ENZ6;E7EQX5;E7EQP4;E7EWC3;F8VPA9;P30461;P3048…	-0.919833	8.0866	5	2	1.87229	20.775	6	3			19.303	19.6345	0.818337	0.540406	31.8	41.368
ATP synthase subunit beta, mitochondrial;ATP synthase subunit beta	ATP5B	P06576;F8VPV9;H0YH81;F8W079;F8W0P7;H0YI37;F8VQY0	-0.921827	9.4011	42	18	1.62941	15.769	39	17			25.2802	25.49	0.822635	0.929527	45.4	56.559
Aldehyde dehydrogenase, mitochondrial	ALDH2	P05091;E7EUE5;F8W0A9;F8VXI5;F8VP50	-0.922976	11.173	6	6	1.65526	12.226	5	5			19.3969	19.4383	0.825113	0.885352	18	56.381
Ras-related protein Rab-1B;Putative Ras-related protein Rab-1C	RAB1B;RAB1C	Q9H0U4;Q92928;E9PLD0;E7EWA5;P59190;P59190-2;Q92930;P51153;F5GY21;H0YNE9;H0YMN7;H0YL94;H0YLJ8	-0.92366	6.9023	6	2	1.94758	8.4542	6	2			20.2363	20.4102	0.82659	0.43859	33.8	22.171
3-hydroxyacyl-CoA dehydrogenase type-2	HSD17B10	Q99714;Q99714-2;Q5H928	-0.927277	10.483	14	11	1.61901	15.595	16	9			21.4357	21.7787	0.834409	0.947379	56.7	26.923
Dihydrolipoyl dehydrogenase, mitochondrial;Dihydrolipoyl dehydrogenase	DLD	P09622;F5H4I0;B4DT69;E9PEX6;B4DHG0;F2Z2E3;F8WDM5	-0.928567	10.722	11	9	1.30707	13.886	10	10			22.1266	22.3735	0.837201	0.732615	24.8	54.177
Ras-related protein Rab-7a	RAB7A	P51149;C9J8S3;C9J592;C9IZZ0;C9J4V0;C9J4S4;C9J7D1	-0.929968	5.9899	8	8	1.9244	16.916	6	6			20.7264	20.5164	0.840237	0.468711	48.8	23.489
Signal recognition particle receptor subunit alpha	SRPR	P08240;E9PJS4	-0.933353	0.63178	2	2	0.973752	39.883	6	4			17.066	19.3146	0.847581	0.455403	7.7	69.81
Ras-related protein Rab-6A;Ras-related protein Rab-6B	RAB6A;RAB6B	P20340;P20340-2;H7BYW1;Q9NRW1;H0YGL6;F5H668;F5GZB1;C9JU14;F5GXN4;Q1W5D8;F5GX61;C9J0I2;F5H3K7;C9JB90;F5H440	-0.937464	8.4942	5	3	1.81391	11.941	4	2			19.1571	19.3186	0.856517	0.626755	20.2	23.593
GTPase NRas;GTPase KRas;GTPase KRas, N-terminally processed	NRAS;KRAS	P01116-2;P01111;P01116;P01112;P01112-2;G3V5T7;G3V4K2	-0.940368	16.037	3	3	1.05844	24.018	2	2			18.2554	17.6644	0.862841	0.519842	18.6	21.424
Pyruvate dehydrogenase protein X component, mitochondrial	PDHX	O00330;E9PB14;E9PBP7;E9PRI6;E9PLU0;H0YD97	-0.942196	1.886	2	2	0.852042	37.826	5	5			17.8054	19.0704	0.866827	0.371191	14.6	54.122
Myristoylated alanine-rich C-kinase substrate	MARCKS	P29966	-0.948057	39.874	3	3	1.41673	26.086	4	4			18.3173	18.6491	0.879627	0.834856	31.6	31.554
Dolichyl-diphosphooligosaccharide--protein glycosyltransferase subunit 1	RPN1	P04843;F5H6I5;B7Z4L4;B4DNJ5;F8WF32	-0.955144	14.697	15	16	1.71076	9.6873	11	10			22.2641	21.808	0.895146	0.791889	30.6	68.569
Mitochondrial import inner membrane translocase subunit TIM44	TIMM44	O43615	-0.958028	16.412	6	5	1.96078	24.326	8	8			19.6901	20.0787	0.901473	0.421959	21.5	51.355
Putative ATP-dependent Clp protease proteolytic subunit, mitochondrial	CLPP	Q16740	-0.961789	8.6751	6	4	2.1088	21.659	5	5			20.191	19.6716	0.909732	0.261763	27.4	30.18
Dolichyl-diphosphooligosaccharide--protein glycosyltransferase subunit 2	RPN2	P04844;P04844-2;H7BXZ4;Q5JYR7;Q5JYR4	-0.963279	12.296	7	6	1.60235	11.198	5	5			20.7199	20.4906	0.913008	0.976001	12	69.283
Solute carrier family 12 member 2	SLC12A2	P55011;P55011-3;G3XAL9	-0.966855	3.5074	2	2	1.82398	13.596	4	3			16.9491	18.4128	0.920876	0.61143	5.7	131.45
Electron transfer flavoprotein subunit alpha, mitochondrial	ETFA	P13804;H0YLU7;P13804-2;H0YKF0;H0YL12;H0YK49;H0YNX6;H0YL83	-0.967815	6.6244	7	6	1.99758	22.696	9	9			21.3828	21.8218	0.922988	0.377567	38.1	35.079
Sodium/potassium-transporting ATPase subunit alpha-1;Sodium/potassium-transporting ATPase subunit alpha-3	ATP1A1;ATP1A3	F5H3A1;P05023;B7Z3U6;P05023-2;H7BXX5;E9PC51;B7Z2T0;F5H6J6;P13637;E9PC07;B7Z1Q9;F5H0J0;P50993;B1AKY9;B4DIQ8;H0Y7C1;Q13733;B4DHD7;P54707-2;P54707;P20648;E9PRA5;Q5TC01;Q5TC02	-0.968831	10.574	24	23	1.82736	22.08	23	20			22.1238	22.5669	0.925225	0.606335	28.8	113
Transmembrane emp24 domain-containing protein 4	TMED4	Q7Z7H5;C9JUN6;Q7Z7H5-2;Q7Z7H5-3	-0.971544	11.203	2	2	2.02438	46.551	2	2			17.8109	18.2403	0.931202	0.347117	8.8	25.943
Adipocyte plasma membrane-associated protein	APMAP;C20orf3	Q9HDC9;Q9HDC9-2;H0Y512	-0.972421	20.439	2	2	0.862418	66.28	2	2			18.2436	19.0843	0.933136	0.377969	10.1	46.48
Protein FAM3C	FAM3C	Q92520;C9JMN4;C9JP35	-0.974206	46.86	2	2	1.41804	15.065	3	3			16.7161	17.3084	0.93707	0.836098	16.7	24.68
Reticulon-3	RTN3	O95197;O95197-2;F5H774;O95197-4;O95197-3;O95197-5;B7Z4M0;F5H617;F5GWG7;F5H891;B7Z4M1	-0.976617	6.1667	3	2	1.83537	5.5508	2	1			18.6752	18.2076	0.942388	0.594322	4.8	112.61
Alpha-aminoadipic semialdehyde dehydrogenase	ALDH7A1	P49419;P49419-2;E7EPT3;F8VS02;P49419-3;H0YHM6;F8VVF2	-0.977071	8.0492	4	5	1.78334	25.065	4	4			18.879	18.8085	0.94339	0.674203	15.8	58.486
Pentatricopeptide repeat-containing protein 3, mitochondrial	PTCD3	Q96EY7;Q96EY7-2;B4DF73;B8ZZQ4;F8WE76	-0.984759	7.7169	4	4	0.916698	23.595	8	8			18.1554	19.6875	0.960364	0.414657	15.8	78.549
Cytochrome b-c1 complex subunit Rieske, mitochondrial;Cytochrome b-c1 complex subunit 11;Putative cytochrome b-c1 complex subunit Rieske-like protein 1	UQCRFS1;UQCRFS1P1	P47985;P0C7P4	-0.985616	19.549	6	4	1.67144	22.615	7	4			19.476	20.2768	0.962257	0.857881	16.1	29.668
THO complex subunit 4	ALYREF	E9PB61;Q86V81	-0.986959	2.4563	2	2	1.55911	32.422	5	4			18.7231	19.8974	0.965225	0.971626	15.9	27.557
Stomatin-like protein 2	STOML2	Q9UJZ1;B4E1K7;F2Z2I8	-0.987074	8.3926	5	5	1.54907	40.001	11	10			19.9556	20.9637	0.965478	0.961906	37.1	38.534
Guanine nucleotide-binding protein G(I)/G(S)/G(T) subunit beta-1	GNB1	P62873;B1AKQ9;B1AKQ8;B1AKQ7;H0Y418	-0.992718	3.3174	3	1	1.7595	18.961	5	4			18.122	19.8135	0.977956	0.712142	19.7	37.377
Heterogeneous nuclear ribonucleoprotein Q	SYNCRIP	O60506;O60506-2;O60506-3;O60506-4;O60506-5	-0.995189	27.462	3	1	-0.278342	25.186	4	1			16.7654	18.1966	0.98342	0.0233901	6.7	69.602
Elongation factor Ts, mitochondrial;Elongation factor Ts	TSFM	P43897-2;P43897;F8W6R3;C9JT21;F8VS27;F5H2T7;F8VPA7;C9JG32	-0.997204	19.275	4	3	1.54616	5.3889	3	3			18.7759	19.3562	0.987875	0.95909	18.8	37.656
Transmembrane protein 109	TMEM109	Q9BVC6;E7ETZ3	-0.999164	6.6123	2	1	1.93022	15.042	2	1			18.228	18.6536	0.992209	0.461049	4.9	26.21
Pyruvate carboxylase, mitochondrial	PC	P11498;B4DN00;E9PRE7;E9PS68	-0.999856	18.35	38	29	1.45561	13.463	54	41			23.3367	24.6508	0.99374	0.87189	42	129.63
3-ketoacyl-CoA thiolase, mitochondrial	ACAA2	P42765	-1.00248	10.895	7	6	2.15753	22.572	6	6			20.4503	20.3897	0.999553	0.219703	24.9	41.924
Endoplasmic reticulum resident protein 29	ERP29	P30040;F8VY02;C9J183	-1.00269	12.509	5	5	2.50242	33.031	4	4			19.1825	19.089	1	0.0487145	22.6	28.993
78 kDa glucose-regulated protein	HSPA5	P11021;B4DEF7	-1.00341	12.03	42	28	2.10923	17.991	46	27			24.0077	24.5701	0.9989	0.261364	49.5	72.332
Enoyl-CoA hydratase, mitochondrial	ECHS1	P30084	-1.00376	14.137	14	9	1.98902	12.946	9	7			22.1054	21.6141	0.998371	0.387625	31.4	31.387
Ras-related protein Rab-5C	RAB5C	F8W1H5;P51148;F8VVK3;P20339;P61020;B4DJA5;B4DKD7;F8VUA5;F8VVZ0;F8VWU4;F8VWZ7;F8VSF8;F8VPW9;F8WD79;F8WCY6;F8WC93	-1.00465	12.028	5	4	1.51978	28.636	6	5			19.1142	19.3529	0.997006	0.933583	35.7	27.035
Pyruvate dehydrogenase E1 component subunit beta, mitochondrial	PDHB	P11177;P11177-2;P11177-3;C9J634;F8WF02	-1.00894	5.1284	7	7	0.644014	32.013	12	11			20.7987	21.7455	0.990474	0.251432	34.8	39.233
Sideroflexin-1	SFXN1	Q9H9B4;D6RFI0;D6RDG7;D6RAE9	-1.01619	10.569	9	6	1.82439	37.894	12	7			20.6935	21.0883	0.979444	0.610812	31.1	35.619
Delta-1-pyrroline-5-carboxylate synthase;Glutamate 5-kinase;Gamma-glutamyl phosphate reductase	ALDH18A1	P54886;P54886-2	-1.01999	12.398	8	8	1.19007	11.695	12	12			19.8877	21.138	0.973664	0.628576	20.8	87.301
Secretory carrier-associated membrane protein 3	SCAMP3	O14828;O14828-2	-1.02309	8.3278	2	2	1.74487	25.028	3	3			18.2458	18.9435	0.968941	0.73579	13.3	38.287
Protein NipSnap homolog 2	GBAS	O75323;H7C333;C9IYJ3;F8WBI5;C9K068;C9J7B1	-1.02406	9.0965	4	4	1.3215	22.876	3	3			19.0567	19.0846	0.967469	0.745837	16.4	33.742
Secretory carrier-associated membrane protein 2	SCAMP2	O15127;F5H353;H3BPL9;H3BUB6;H3BN93;H3BV04	-1.02547	26.403	2	1	1.45538	43.638	2	1			17.9929	18.4604	0.965326	0.871663	3.6	36.648
Ras-related protein Ral-A;Ras-related protein Ral-B	RALA;RALB	P11233;B4E040;Q6ZS74;P11234;H7C3P7	-1.02694	3.8587	2	2	1.61065	2.0586	2	1			17.526	17.5326	0.963092	0.961725	10.7	23.567
Vesicle-trafficking protein SEC22b	SEC22B	O75396	-1.02706	13.077	6	5	1.97347	18.869	9	7			20.4008	21.2174	0.962913	0.406315	38.1	24.593
28S ribosomal protein S9, mitochondrial	MRPS9	P82933	-1.02832	12.279	3	3	1.04856	45.032	4	4			18.1079	19.0386	0.96099	0.512089	12.6	45.834
Nodal modulator 2;Nodal modulator 3;Nodal modulator 1	NOMO2;NOMO3;NOMO1	Q5JPE7;P69849;Q15155;Q5JPE7-2;F5GX42;F5H826;Q4G177;H3BPS9	-1.03109	2.2289	2	2	1.37827	8.8677	3	3			16.6112	17.7609	0.956781	0.798579	2.8	139.44
Mitochondrial 2-oxoglutarate/malate carrier protein	SLC25A11	Q02978;I3L1P8;F5GY65	-1.03679	10.622	9	8	1.87938	22.046	7	7			21.5898	21.8988	0.948118	0.530331	32.2	34.061
Cytochrome b5 type B	CYB5B	O43169;H3BUX2;H3BQB8;D6RFH4	-1.0429	1.0125	2	3	1.9079	34.256	3	3			17.813	18.4398	0.938839	0.490824	27.4	16.332
Protein disulfide-isomerase A6	PDIA6	Q15084-2;B5MCQ5;F8WA83;Q15084;B7Z254	-1.04901	12.056	7	6	2.14656	19.435	7	6			21.2767	20.9249	0.929575	0.228716	22.2	53.9
Calnexin	CANX	P27824;B4E2T8;F5H856;E7ETH2;D6RGY2;H0Y9Q7;H0Y9H1;D6RDP7;D6RB85;D6RAU8;D6RFL1;D6RAQ8;D6RD16;D6RHJ3	-1.05071	18.81	14	13	2.02204	13.036	16	13			22.6007	23.631	0.926994	0.349718	25.2	67.567
ADP/ATP translocase 2	SLC25A5	P05141;Q9H0C2	-1.05502	14.356	17	6	1.81436	20.502	16	6			24.5549	24.8	0.920463	0.626057	44.3	32.852
Sec1 family domain-containing protein 1	SCFD1	Q8WVM8;B7Z738;B7Z4U7;B7Z594;B7Z5N7;G3V5F3;G3V4I1;G3V3K9	-1.05628	15.102	2	2	1.69311	3.2314	3	3			17.819	18.1191	0.918555	0.821357	7.5	72.379
Ornithine aminotransferase, mitochondrial;Ornithine aminotransferase, hepatic form;Ornithine aminotransferase, renal form	OAT	P04181;P04181-2	-1.05718	10.764	11	10	2.32186	72.192	10	10			21.6577	21.7593	0.917192	0.11372	38	48.534
Cytochrome c oxidase subunit 2	MT-CO2	P00403	-1.0576	11.435	4	3	2.19707	4.4265	3	3			20.4542	20.34	0.916556	0.189321	14.5	25.565
Aspartate aminotransferase, mitochondrial;Aspartate aminotransferase	GOT2	P00505;E7ERW2;B4DY39	-1.05983	11.314	20	16	2.45593	36.96	19	17			23.1309	23.5647	0.913189	0.0613702	36.5	47.517
Peroxisomal membrane protein PEX14	PEX14	O75381;O75381-2;F5H4J2	-1.06205	11.668	2	2	1.09974	10.046	2	2			17.4542	17.9487	0.90982	0.55289	5.6	41.236
Ras-related protein Rab-14	RAB14	P61106	-1.06507	1.2193	3	2	1.76935	25.258	3	3			17.8217	18.2413	0.905261	0.69637	14	23.897
Glucosidase 2 subunit beta	PRKCSH	P14314;P14314-2	-1.06888	28.475	12	7	1.79036	48.148	12	6			20.8026	21.2339	0.899507	0.663183	15.2	59.425
Fumarate hydratase, mitochondrial	FH	P07954;P07954-2	-1.06936	13.144	4	4	2.30422	4.1059	2	3			18.9398	17.2865	0.898775	0.122671	12.5	54.636
60S ribosomal protein L10a	RPL10A	P62906	-1.06972	6.399	2	2	1.21873	36.849	4	4			18.8245	19.8061	0.898227	0.653482	33.2	24.831
Protein disulfide-isomerase	P4HB	P07237;E7EPA8;H7BZ94;B4DUA5;F5H8J2;I3L2P8;H0Y3Z3;I3L398;I3L312;I3L0S0;I3L4M2;I3NI03;I3L3U6;I3L3P5;I3L514;I3L1Y5	-1.07729	6.5093	14	15	2.46299	11.687	14	14			22.4118	22.4821	0.886823	0.0592884	36.2	57.116
ATP synthase subunit gamma, mitochondrial;ATP synthase gamma chain	ATP5C1	P36542;P36542-2;B4DL14	-1.08519	8.3962	8	8	1.53759	13.787	6	7			20.5999	21.415	0.874922	0.950799	28.9	32.996
Thioredoxin-dependent peroxide reductase, mitochondrial	PRDX3	P30048;E9PH29	-1.0858	9.5184	9	7	1.73624	20.15	7	7			23.2312	22.3566	0.874002	0.74986	37.1	27.692
NAD(P) transhydrogenase, mitochondrial	NNT	Q13423;E9PCX7;B4DMN9;D6RAI5;D6RHU2	-1.09074	2.9032	2	2	1.76053	5.2745	3	3			17.2131	18.1676	0.866583	0.710494	3.9	113.89
Polyadenylate-binding protein 1;Polyadenylate-binding protein 3	PABPC1;PABPC3	P11940;E7ERJ7;P11940-2;E7EQV3;Q9H361;H0YAR2;H0YBQ4;H3BNY3;H3BPI5;H0YBN4;H0YAP2;Q4VXU2;H0YB86;E5RJB9;E5RH24;Q4VY17;B1ANR1;E5RGH3;E5RHG7;Q5JQF8;H0YB75;H0YAS6;H0YAS7;H0YEQ8;E5RFD8;E5RGC4;H0YC10	-1.09888	9.2821	9	6	1.14653	20.285	10	5			20.5235	21.0936	0.85439	0.591535	19.2	70.67
Creatine kinase B-type	CKB	P12277;E7EUJ8;G3V4N7;H0YJG0;G3V461	-1.1012	9.7701	3	3	2.47907	11.8	3	3			18.5208	18.8174	0.850919	0.054767	12.6	42.644
3-hydroxyacyl-CoA dehydratase 3	PTPLAD1	H3BS72;Q9P035;H3BPZ1;B4DRF4;H3BRL8;H3BMZ1	-1.10312	11.557	3	3	1.62433	36.906	5	4			19.2413	19.7844	0.848048	0.938236	12.2	47.118
Superoxide dismutase [Mn], mitochondrial;Superoxide dismutase	SOD2	P04179;F5GYZ5;F5H4R2;B3KUK2;F5H3C5;P04179-2;G8JLJ2;B4E3K9;F5GXZ9;G5E9P6	-1.1042	16.956	2	2	2.1592	17.246	6	4			17.6274	19.1566	0.846427	0.21835	21.2	24.722
Hydroxyacyl-coenzyme A dehydrogenase, mitochondrial	HADH	Q16836-2;E9PF18;Q16836	-1.10706	15.016	2	2	2.1346	30.274	2	2			18.3686	18.188	0.842162	0.238844	4.9	42.139
Aconitate hydratase, mitochondrial	ACO2	A2A274;Q99798;F5H2A5;B4DEC3;B4DW08	-1.11435	13.897	5	5	1.86523	69.237	14	14			19.1306	20.6787	0.831297	0.550525	24.5	87.819
Insulin-like growth factor 2 mRNA-binding protein 1	IGF2BP1	Q9NZI8;C9JT33	-1.11701	18.101	4	4	0.692315	9.7725	3	3			18.089	18.4638	0.827345	0.276498	10.6	63.48
NADH-ubiquinone oxidoreductase 75 kDa subunit, mitochondrial	NDUFS1	P28331-2;P28331;E7ENF3;P28331-4;P28331-3;B4DJ81;C9JPQ5;F8WDL5	-1.12102	11.514	14	14	1.05616	14.221	19	19			20.8876	21.5751	0.821388	0.518047	35.6	80.996
Guanine nucleotide-binding protein G(s) subunit alpha isoforms XLas;Guanine nucleotide-binding protein G(s) subunit alpha isoforms short	GNAS	Q5JWF2;Q5JWF2-2;A6NI00;P63092;P63092-2;P63092-3;P38405-2;P38405;A8MTJ3;P09471;P09471-2;P19087;P11488;H0Y7F4;Q5JWE9;H0Y7E8;Q5JWD1;A2A2R6	-1.12391	24.933	5	3	1.55741	26.408	3	1			19.319	18.577	0.817102	0.969981	4.8	111.02
Heterogeneous nuclear ribonucleoprotein U	HNRNPU	Q00839;Q00839-2;B3KX72;Q5RI18	-1.12721	21.571	15	12	0.555206	40.87	25	19			21.9177	22.7392	0.812208	0.209578	22.3	90.583
Very long-chain specific acyl-CoA dehydrogenase, mitochondrial	ACADVL	G3V1M7;F5H2A9;P49748;P49748-2	-1.12989	16.87	6	6	1.63232	27.812	4	5			18.5661	18.1946	0.808242	0.92455	10.4	75.209
GTP:AMP phosphotransferase, mitochondrial	AK3	Q9UIJ7;E7ET30;Q9UIJ7-2	-1.13242	4.9747	2	2	1.9916	13.507	2	2			17.9644	17.7627	0.804508	0.384577	13.2	25.565
Succinate-semialdehyde dehydrogenase, mitochondrial	ALDH5A1	G5E949;P51649;C9J8Q5;F5H328	-1.13476	11.949	5	5	1.75122	6.6602	4	4			18.686	18.7452	0.801051	0.725495	12.6	58.653
Transitional endoplasmic reticulum ATPase	VCP	P55072;C9IZA5;C9JUP7	-1.13965	16.103	9	9	0.912021	22.47	14	14			19.9772	20.7343	0.793854	0.411415	28.3	89.321
Presequence protease, mitochondrial	PITRM1	C9JSL2;Q5JRX3-2;Q5JRX3;E9PDX6;E7ES23;H0Y7L7;B1APQ0	-1.14022	20.287	4	4	1.2596	9.1762	6	6			17.9913	19.198	0.793012	0.689671	8.7	117.51
Protein-L-isoaspartate O-methyltransferase;Protein-L-isoaspartate(D-aspartate) O-methyltransferase	PCMT1	H7BY58;P22061-2;P22061;B7Z972;F8WAX2;F8WAV5;F8WDT3;C9J0F2;H7C4X2	-1.14404	15.36	5	5	0.333498	27.27	12	7			20.0246	21.4998	0.787398	0.127515	28	30.358
Nucleoside diphosphate-linked moiety X motif 19, mitochondrial	NUDT19	A8MXV4	-1.14612	16.891	5	4	1.63093	117.08	3	3			18.624	18.5952	0.784355	0.926925	13.1	42.233
Transcription intermediary factor 1-beta	TRIM28	Q13263;Q13263-2	-1.14893	28.819	6	6	1.19876	17.448	7	6			19.3409	19.8011	0.780234	0.63608	11.9	88.549
Medium-chain specific acyl-CoA dehydrogenase, mitochondrial	ACADM	Q5T4U5;P11310-2;P11310;B7Z9I1;B4DJE7;E9PJM9;E9PRX4;H0YDT5	-1.15358	65.246	7	7	1.89325	9.4738	4	4			20.3329	19.3871	0.773439	0.510921	20	50.27
Cytochrome c oxidase subunit 4 isoform 1, mitochondrial	COX4I1	P13073;H3BNV9;H3BN72;Q86WV2;H3BPG0;H3BNI5	-1.16091	25.854	2	2	2.00642	20.179	5	4			17.1064	19.0466	0.762747	0.367346	18.9	19.576
Serine/threonine-protein phosphatase PGAM5, mitochondrial	PGAM5	Q96HS1;Q96HS1-2;F5GXG4	-1.16282	5.8305	4	4	0.70941	27.04	3	3			18.4594	18.558	0.759978	0.285764	12.1	32.004
DNA replication licensing factor MCM3	MCM3	P25205	-1.16718	14.504	2	2	1.92451	17.483	3	3			17.3743	17.8155	0.753641	0.468566	6.7	90.98
Protein disulfide-isomerase A4	PDIA4	P13667	-1.1678	11.745	17	12	2.17371	44.695	19	15			20.6041	21.0079	0.752749	0.206872	30.4	72.932
Malate dehydrogenase, mitochondrial;Malate dehydrogenase	MDH2	P40926;E9PDB2;G3XAL0	-1.17088	11.743	16	13	2.2395	27.74	15	11			23.6479	24.0298	0.748288	0.160293	53	35.503
ADP/ATP translocase 3	SLC25A6	P12236	-1.17173	17.932	4	2	2.14823	13.259	3	2			19.6395	20.4346	0.747067	0.227334	43.3	32.866
Neutral alpha-glucosidase AB	GANAB	Q14697;Q14697-2;F5H6X6;E9PKU7;E9PNH1;H0YFL4	-1.17456	10.692	13	12	2.02709	22.854	15	12			20.6504	21.1307	0.74298	0.344137	17.3	106.87
Heterogeneous nuclear ribonucleoprotein M	HNRNPM	P52272;P52272-2;Q59ES8;F5H7Z1	-1.17746	21.598	18	12	0.886513	11.821	19	14			22.0404	22.5929	0.738799	0.394001	29.7	77.515
Acetyl-CoA acetyltransferase, mitochondrial	ACAT1	P24752;G3XAB4;H0YEL7;E9PRQ6;E9PKF3	-1.17769	8.2237	11	10	1.95792	25.199	10	9			21.45	21.912	0.73847	0.425534	31.4	45.199
Heterogeneous nuclear ribonucleoprotein A/B	HNRNPAB	Q99729-2;D6RBZ0;Q99729-3;D6RD18;D6R9P3;Q99729;Q99729-4	-1.17971	1.6062	2	2	0.293005	59.026	6	6			17.5064	20.7715	0.735557	0.115685	21.4	35.967
Glutathione S-transferase kappa 1	GSTK1	Q9Y2Q3-2;Q9Y2Q3;E9PFN5;Q9Y2Q3-4;Q9Y2Q3-3	-1.18462	15.445	2	2	1.99948	0.83724	2	2			17.5327	17.7496	0.728507	0.375353	10.6	31.566
Ras-related protein Rab-2A;Ras-related protein Rab-2B	RAB2A;RAB2B	P61019;Q8WUD1;P61019-2;F5H399;E9PKL7;H0YD31;H7C125;E9PE37;Q6PIK3;H0YDL5	-1.18781	12.62	5	5	1.62318	22.336	6	6			18.5442	18.9493	0.723948	0.940219	42.5	23.545
B-cell receptor-associated protein 31	BCAP31	P51572-2;P51572;C9J0M4;C9JQ75;C9JSP1;C9JMD7;C9JM14	-1.19433	13.204	7	7	1.33079	20.564	8	7			21.673	21.6929	0.71464	0.754399	23.6	34.752
Succinyl-CoA:3-ketoacid-coenzyme A transferase 1, mitochondrial	OXCT1	P55809;E9PDW2;H0YGE8;B7Z528;Q9BYC2	-1.19657	12.359	8	7	2.07473	17.967	6	5			20.3294	19.554	0.711444	0.294287	19.2	56.157
10 kDa heat shock protein, mitochondrial	HSPE1	P61604;B8ZZL8;B8ZZ54	-1.19727	16.152	5	5	1.80455	21.068	14	8			22.0741	22.1664	0.710457	0.641124	54.9	10.932
Heat shock cognate 71 kDa protein	HSPA8	P11142;E9PKE3;P11142-2;E9PN89;E9PNE6;E9PLF4;A8K7Q2;E9PK54;E9PQK7;E9PQQ4;P54652;E9PI65;E9PPY6;E9PN25;E9PS65;B3KUS2;E9PM13	-1.20012	17.705	21	13	1.27146	20.969	26	16			22.9897	23.1441	0.706414	0.700315	33.6	70.897
Protein disulfide-isomerase A3	PDIA3	P30101;G5EA52;B3KQT9;F5H119	-1.20264	7.821	17	12	2.40966	13.507	15	12			22.5415	22.5788	0.702842	0.0765538	28.9	56.782
Cytochrome c oxidase subunit 5B, mitochondrial	COX5B	P10606	-1.20903	14.78	2	1	1.33523	47.898	2	1			17.6216	17.9054	0.693819	0.758494	9.3	13.696
NADH dehydrogenase [ubiquinone] flavoprotein 2, mitochondrial	NDUFV2	E7EPT4;P19404	-1.21414	2.7848	4	4	1.23057	14.057	4	4			18.8145	18.7707	0.686632	0.663883	22.2	27.907
SAP domain-containing ribonucleoprotein	SARNP	H0YHG0;P82979;F8VZQ9	-1.21578	14.88	4	4	0.742506	12.021	4	4			19.0002	19.158	0.68433	0.304295	9.2	59.075
60S acidic ribosomal protein P0;60S acidic ribosomal protein P0-like	RPLP0;RPLP0P6	P05388;F8VWS0;Q3B7A4;Q8NHW5;F8VU65;G3V210;F8VPE8;F8VW21;F8VRK7;F8VQY6;F8VZS0;F8VS58;F8VWV4;F8W1K8	-1.21578	11.018	4	4	1.43277	29.006	12	10			19.7522	22.0786	0.68433	0.850089	43.2	34.273
Citrate synthase, mitochondrial;Citrate synthase	CS	O75390;B4DJV2;H0YIC4;H0YH82;F8W4S1;F8VTT8;F8W1S4;F8VPA1;F8VPF9;F8VR34;F8VU34;F8VRI6;F8VWQ5;F8VX68;F8VRP1;F8VX07;F8VZK9;F8W642;F8VVF6;F8VP03;F8W0J2	-1.21598	8.3246	11	10	2.07649	12.471	9	8			22.8245	22.9519	0.684049	0.292539	27	51.712
Elongation factor 1-alpha 1;Putative elongation factor 1-alpha-like 3;Elongation factor 1-alpha 2	EEF1A1;EEF1A1P5;EEF1A2	P68104;Q5VTE0;Q05639;Q6IQ15;F8W6I0	-1.21642	11.501	4	4	1.64341	26.449	4	3			19.7383	19.4359	0.683438	0.905578	13.9	50.14
NADH dehydrogenase [ubiquinone] 1 beta subcomplex subunit 9	NDUFB9	E9PF49;Q9Y6M9;E7EWZ0;E9PH64	-1.21981	22.782	3	3	1.18525	12.184	4	4			18.3108	19.1604	0.678696	0.624418	23.1	26.585
60S ribosomal protein L11	RPL11	P62913;P62913-2;Q5VVC8;Q5VVC9	-1.22105	4.4722	2	1	1.37157	41.942	4	2			16.9624	18.6738	0.676959	0.792304	12.9	20.252
60 kDa heat shock protein, mitochondrial	HSPD1	P10809;F5GWR2;E7ESH4;E7EXB4;B7Z712;C9JL25;C9JCQ4;C9JL19;C9J0S9	-1.22169	13.453	63	32	1.298	19.888	95	40			26.9504	27.4094	0.676067	0.724337	64.6	61.054
Isocitrate dehydrogenase [NAD] subunit alpha, mitochondrial	IDH3A	P50213;H0YL72;P50213-2;B7Z9J8;H0YMU3;H0YLI6;H0YKD0;H0YNF5;H0YM46;H0YM64	-1.22769	12.964	7	7	1.75994	6.6202	7	7			19.8133	19.9286	0.667715	0.711436	20.2	39.591
Aldehyde dehydrogenase X, mitochondrial	ALDH1B1	P30837;B4DLJ0	-1.22972	2.1841	3	3	1.5884	33.545	3	3			18.0843	17.736	0.664901	1	12.6	57.206
Reticulon-4	RTN4	Q9NQC3;Q9NQC3-5;Q9NQC3-2;F8W914	-1.2305	4.3944	2	2	2.21003	32.361	3	2			18.5138	19.2028	0.663823	0.180071	3.9	129.93
Pyrroline-5-carboxylate reductase 2;Pyrroline-5-carboxylate reductase	PYCR2	Q96C36;E7EUS9;A6NMB5	-1.24253	5.8668	5	5	1.61127	32.328	8	6			18.9472	20.322	0.647239	0.960665	24.7	33.637
Electron transfer flavoprotein subunit beta	ETFB	P38117-2;P38117	-1.25058	13.528	12	11	2.05056	32.874	11	10			21.6774	21.2181	0.63625	0.318936	36.1	37.434
Endoplasmin	HSP90B1	P14625;E9PEX3;Q96GW1;H0YIV0;F8W026;Q58FF3;Q5T9W8;F8VPC7	-1.25408	9.4656	27	21	1.90018	29.079	32	24			23.1759	23.796	0.631486	0.501362	33	92.468
Acetyl-CoA carboxylase 1;Biotin carboxylase	ACACA	Q13085-4;Q13085;Q13085-2;Q13085-3;F8W6G0;O00763;F8W8T8;O00763-2;H7BYH5;D3YTK0;A8MYL5	-1.25646	22.014	9	9	0.779002	19.469	21	22			19.2208	20.8619	0.628265	0.325634	13.4	270
Creatine kinase U-type, mitochondrial	CKMT1A	P12532;P12532-2;P17540;F8WCN3;B4DFE8;C9JSQ1;E7EVM3;E9PCP8;C9J8F6;C9J995;C9JJX8	-1.25736	68.023	5	5	1.90704	86.27	4	4			19.6631	19.404	0.627052	0.491999	18.5	47.036
Splicing factor 3B subunit 3	SF3B3	Q15393;Q15393-3;Q15393-2	-1.26531	11.107	4	4	0.6293	16.163	3	3			18.0229	18.8291	0.616331	0.244122	4.4	135.58
Cat eye syndrome critical region protein 5	CECR5	Q9BXW7;Q9BXW7-2;A8MYZ9	-1.26805	3.6009	2	2	1.98176	12.527	3	3			17.8078	17.9754	0.612654	0.396279	13.5	46.321
Importin subunit alpha-2	KPNA2	P52292	-1.27056	1.8092	2	2	0.934593	182.51	3	3			17.7862	20.216	0.609305	0.427199	12.3	57.861
Adenylate kinase isoenzyme 4, mitochondrial	AK4	P27144;D3DQ64	-1.27442	14.869	3	3	2.10166	66.617	2	2			18.2354	17.9625	0.604147	0.268363	13.9	25.268
3-hydroxyisobutyrate dehydrogenase, mitochondrial	HIBADH	P31937	-1.2946	3.4493	3	3	2.03097	17.511	2	2			18.162	17.4325	0.577573	0.33988	14.9	35.329
Leucine-rich repeat-containing protein 59	LRRC59	Q96AG4;I3L223	-1.30697	11.689	4	4	1.28557	33.814	10	8			20.4518	22.5306	0.561556	0.713047	34.5	34.93
Heat shock 70 kDa protein 1A/1B	HSPA1B;HSPA1A	H0YG33;P08107;F5GZ62;F5H1D3;F8VZJ4;E7EP94;Q5SP16;E7EP11	-1.30947	11.909	22	9	1.23824	11.538	27	11			23.6515	23.8599	0.558344	0.67066	35.6	77.405
Lamina-associated polypeptide 2, isoforms beta/gamma;Thymopoietin;Thymopentin;Lamina-associated polypeptide 2, isoform alpha;Thymopoietin;Thymopentin	TMPO	P42167;G5E972;P42167-2;P42166;H0YJH7	-1.31509	14.391	12	10	1.26195	11.304	13	12			21.6145	22.1067	0.551152	0.691776	38.5	50.67
Enoyl-CoA delta isomerase 1, mitochondrial	ECI1;DCI	P42126;H3BP91;P42126-2;Q96DC0;H3BS70	-1.32413	7.983	6	5	1.90077	4.1029	5	4			20.7493	20.3373	0.539692	0.500549	17.9	32.816
60S ribosomal protein L7	RPL7	P18124;A8MUD9;C9JIJ5;C9JZ88	-1.33326	14.481	3	3	1.30265	149.29	4	4			18.5542	20.0359	0.528236	0.728579	25	29.225
14-3-3 protein epsilon	YWHAE	P62258;P62258-2;I3L3T1;B4DJF2;I3L0W5;P31947;P61981;E7EX29;P31946;Q04917;P27348;P63104;P31946-2;B4DHC4;P31947-2;B4DMT8;B4DE78;E7EX24;B0AZS6;H0YB80;B7Z2E6	-1.34293	20.848	6	6	1.73341	33.257	9	9			19.3706	19.8549	0.516247	0.754497	30.6	29.174
Staphylococcal nuclease domain-containing protein 1	SND1	Q7KZF4;E7ESM6;H7C597	-1.36301	11.32	12	11	1.38477	8.9911	19	18			20.0245	21.1247	0.491793	0.804684	31.1	102
Guanine nucleotide-binding protein subunit beta-2-like 1	GNB2L1	P63244;D6R9L0;H0Y8W2;H0YAM7;D6R9Z1;D6RFX4;D6REE5;D6RAC2;D6RHH4;H0Y8R5;H0YAF8;D6RBD0;D6RFZ9;E9PD14;D6RAU2	-1.36702	17.004	3	3	1.26743	17.541	5	5			17.4016	19.1712	0.486982	0.696688	24.3	35.076
Signal recognition particle receptor subunit beta	SRPRB	Q9Y5M8;H7C4H2;C9J5Z8	-1.38161	10.241	7	7	1.36859	18.168	8	8			20.1895	20.5011	0.469713	0.789513	41.7	29.702
Adenylate kinase 2, mitochondrial	AK2	P54819;F8W1A4;P54819-2;P54819-5;E7EWH4;P54819-3;F8VZG5;P54819-6;G3V213;F8VY04;P54819-4;F8VPP1	-1.39597	15.441	8	7	2.45815	28.267	8	7			20.6798	20.6519	0.453053	0.0607099	53.1	26.477
Heterogeneous nuclear ribonucleoprotein H3	HNRNPH3	P31942;P31942-2;P31942-3;B4DHY1;P31942-4;P31942-5;P31942-6	-1.4045	12.798	3	3	0.375515	18.482	3	3			17.9082	18.6813	0.443314	0.140765	10.4	36.926
Single-stranded DNA-binding protein, mitochondrial	SSBP1	Q04837;E7EUY5;C9K0U8	-1.41262	13.876	2	1	1.51618	12.168	6	3			17.1304	18.8209	0.434156	0.930112	27.7	17.259
Enhancer of rudimentary homolog	ERH	P84090;G3V279	-1.41881	96.401	3	2	1.27484	65.845	3	2			17.7228	18.2991	0.427241	0.70336	15.4	12.259
Probable ATP-dependent RNA helicase DDX5	DDX5	P17844;E7ETL9	-1.4207	33.251	3	3	0.943999	8.9593	4	4			18.0114	18.9667	0.425143	0.433879	11.1	69.147
Importin subunit beta-1	KPNB1	Q14974;B7ZAV6;F5H4R7	-1.42457	8.6827	4	4	1.17225	7.9841	4	4			18.4184	18.3861	0.420872	0.613289	6.2	97.169
Spliceosome RNA helicase DDX39B;ATP-dependent RNA helicase DDX39A	DDX39B;BAT1;DDX39A;DDX39	F8VQ10;Q13838-2;Q13838;Q5STU3;O00148;H0Y7G4;F8VZL8;F6WLT2;B4DP52;H0Y7X6;F6TRA5;F6UN21;F6S4E6;Q8N5M0;F6R6M7;H0Y557;B1Q2N1;E9PP12;F6UJC5;B4DIJ6;H0Y400;F8W0J0;H0Y800;H0Y6G9;H0Y4V8;H0Y6N8;E7EMX2;F6SXL5;F6S2B7;F6U6E2;H0Y6Y9;F6QWI5;H0Y6J9;H0YCC6	-1.42643	33.369	8	4	1.65299	26.734	3	2			20.4507	19.1648	0.418827	0.88922	19.4	50.745
Calreticulin	CALR	P27797;B4E2Y9	-1.43008	9.4441	10	7	2.43948	20.123	10	10			22.3339	21.8399	0.414831	0.0664545	29.3	48.141
60S acidic ribosomal protein P2	RPLP2	P05387;H0YDD8;P05386;A6NIB2	-1.44003	6.6912	2	2	1.56371	33.394	7	4			18.3756	20.5105	0.404055	0.97608	84.3	11.665
X-ray repair cross-complementing protein 5	XRCC5	P13010;C9JZ81;H7C0H9	-1.44985	17.709	2	2	0.666508	55.91	4	4			16.5451	18.7903	0.393585	0.262901	5.7	82.704
Peroxisomal multifunctional enzyme type 2;(3R)-hydroxyacyl-CoA dehydrogenase;Enoyl-CoA hydratase 2	HSD17B4	P51659;F5HE57;E9PB82;E7EWE5;E7ER27;E7ET17;G5E9S2;E7EPL9	-1.45601	14.25	12	9	1.80677	24.072	12	8			19.7181	19.9204	0.387099	0.637702	20.5	79.685
Poly(rC)-binding protein 2;Poly(rC)-binding protein 3	PCBP2;PCBP3	Q15366-2;Q15366;Q15366-3;Q15366-5;Q15366-4;B4DXP5;F8VZX2;G3V0E8;B4DLC0;H3BRU6;B4DRD7;F8VXH9;F8W0G4;P57721;P57721-4;E9PFP8;H9KV40;P57721-5;P57721-3;P57721-2;F8VRG9;F8VWQ4;F8W1G6;H3BND9	-1.47827	2.0816	2	2	1.13286	5.0653	2	2			18.4565	18.9356	0.364221	0.580118	12.8	38.651
Polyubiquitin-C;Ubiquitin;Polyubiquitin-B;Ubiquitin;Ubiquitin-40S ribosomal protein S27a;Ubiquitin;40S ribosomal protein S27a;Ubiquitin-60S ribosomal protein L40;Ubiquitin;60S ribosomal protein L40	UBC;UBB;RPS27A;UBA52	P0CG48;F5H041;F5H7K6;Q96C32;P0CG47;F5GXK7;F5H747;P62979;F5H388;B4DV12;F5H7Y5;F5H265;F5H2Z3;F5GYU3;P62987;F5H6Q2;F5H4D8;F5GZ39	-1.4873	37.118	13	3	1.39074	33.549	14	4			22.8743	22.609	0.355182	0.810295	60.4	77.038
Voltage-dependent anion-selective channel protein 2	VDAC2	P45880;P45880-1;P45880-2;B4DKM5;Q5JSD1;Q5JSD2;A2A3S1	-1.52683	10.499	9	8	0.433195	21.607	11	9			21.3372	22.1523	0.317311	0.160647	32.7	31.566
Lamin-B1	LMNB1	P20700;E9PBF6	-1.56196	21.065	4	4	0.737422	4.8708	2	2			18.5539	17.5358	0.285955	0.301398	8	66.408
Alpha-actinin-4	ACTN4	O43707;D6PXK4;F5GXS2;H7C144;E7EV83;B7TY16;P12814-3;P12814;P12814-2;H9KV75;Q08043;B2RCS5;P35609;H7C5W8;H0YJW3;H0YJ11;H0YGN3;G3V2N5;G3V2W4;G3V2X9;G3V5M4;G3V2E8;D6RH00	-1.56533	19.802	9	9	0.579275	19.458	13	13			19.6452	20.2659	0.283063	0.220388	23.5	104.85
40S ribosomal protein SA	RPSAP58;RPSA	A6NE09;P08865;C9J9K3;C9JQR9	-1.56944	13.867	8	7	1.04044	42.913	9	8			21.051	21.6765	0.279566	0.50576	34.9	32.909
40S ribosomal protein S3	RPS3	P23396;E9PPU1;E9PL09;H0YEU2;E9PL45;H0YCJ7;F2Z2S8;H0YF32;E9PK82;E9PJH4;E9PQ96;E9PSF4;E9PQX2;H0YES8	-1.57428	30.997	10	9	1.06691	22.768	11	9			20.8725	21.2289	0.275474	0.526534	48.6	26.688
ATP-dependent RNA helicase DDX3X;ATP-dependent RNA helicase DDX3Y	DDX3X;DDX3Y	O00571;O00571-2;B4DLU5;O15523;B4DXX7;B4E132;B4DLA0;B4E3C4	-1.58385	10.826	4	4	1.05026	11.633	7	7			18.2025	19.1569	0.267517	0.51342	17.7	73.243
Actin, alpha cardiac muscle 1;Actin, alpha skeletal muscle;Actin, aortic smooth muscle;Actin, gamma-enteric smooth muscle	ACTC1;ACTA1;ACTA2;ACTG2	P68032;P68133;P62736;P63267;A6NL76;Q5T8M8;E7EQV5;B4DUI8;F6QUT6;F6UVQ4;C9JFL5;B8ZZJ2;F8WB63	-1.58814	43.785	2	1	0.138076	9.9166	2	1			19.3717	20.1755	0.264003	0.0781882	30.2	42.019
Plasminogen activator inhibitor 1 RNA-binding protein	SERBP1	Q8NC51;Q8NC51-2;Q8NC51-3;Q8NC51-4	-1.59044	32.757	2	2	1.35067	8.8604	2	1			16.8302	17.1634	0.262131	0.772808	6.6	44.965
X-ray repair cross-complementing protein 6	XRCC6	P12956;B1AHC8;B1AHC9;B1AHC7;F5H1I8	-1.62825	22.088	9	8	0.821738	29.816	5	4			19.8322	19.2286	0.23267	0.351829	15.9	69.842
Serine--tRNA ligase, mitochondrial	SARS2;FBXO17	Q9NP81;Q9NP81-2;E7EX87;B4DJM9	-1.62968	12.613	11	11	0.764959	69.37	12	12			21.1334	21.338	0.231606	0.317311	34.7	58.282
Far upstream element-binding protein 1	FUBP1	B4DT31;E9PEB5;F8W7W2;Q96AE4-2;Q96AE4;B4E0X8;C9JSZ1	-1.66571	2.7899	2	2	1.1678	12.001	2	2			16.867	16.9899	0.205883	0.609501	6.9	69.864
Heterogeneous nuclear ribonucleoprotein D0	HNRNPD	Q14103;Q14103-2;Q14103-3;B4DTC3;Q14103-4;H7BXN2;H0Y8G5;H0YA96;D6RAF8;D6RF44;F5H6R6;D6RBQ9;D6RD83	-1.66795	14.929	5	3	0.748117	50.431	6	4			20.7836	21.3097	0.204352	0.307514	12.4	38.434
Heterogeneous nuclear ribonucleoprotein D-like	HNRPDL	O14979;O14979-2;O14979-3	-1.67245	11.288	2	2	0.196327	16.346	2	2			18.2278	18.3801	0.201308	0.0909215	5.7	46.437
Poly(rC)-binding protein 1	PCBP1	Q15365	-1.67586	8.2409	4	2	1.19734	20.642	5	3			18.6342	19.5475	0.199025	0.634847	17.7	37.497
RNA-binding protein 4;RNA-binding protein 4B	RBM4;RBM4B;RBM14/RBM4 fusion	Q9BWF3;E9PB51;Q9BQ04;B0LM41;Q9BWF3-2;E7EQS3;D6R9K7;E9PM61;E9PLB0;Q9BWF3-3	-1.70261	29.632	2	2	1.08397	6.6753	4	4			17.3998	18.9853	0.181754	0.540146	16.8	40.313
40S ribosomal protein S5;40S ribosomal protein S5, N-terminally processed	RPS5	P46782	-1.72485	25.903	2	2	1.10578	17.873	3	3			17.4769	18.4426	0.168263	0.55781	11.3	22.876
Nucleophosmin	NPM1	P06748;P06748-2;P06748-3;E5RI98;E5RGW4	-1.73423	0.18102	3	2	1.07878	22.82	5	3			19.7537	20.6954	0.162806	0.535986	14.6	32.575
ATP-dependent RNA helicase A	DHX9	Q08211;F5GXA5	-1.73471	13.682	3	3	0.062957	7.9516	7	7			17.8899	19.8011	0.16253	0.0639508	6.6	140.96
Voltage-dependent anion-selective channel protein 1	VDAC1	P21796;C9JI87	-1.77537	10.893	11	9	0.287061	30.964	14	9			21.4187	21.8987	0.140431	0.114023	37.8	30.772
Matrin-3	MATR3	A8MXP9;P43243;D6REM6;P43243-2;B3KM87;D6R991;Q68E03;H0Y8T4;D6RBK5	-1.78687	41.215	2	2	-0.306496	20.596	5	5			16.7062	19.4592	0.134618	0.0213808	8.5	99.966
Heterogeneous nuclear ribonucleoprotein A1;Heterogeneous nuclear ribonucleoprotein A1-like 2	HNRNPA1;HNRNPA1L2	P09651;F8W6I7;P09651-2;F8VRQ1;F8VXY0;P09651-3;F8W1S7;F8VSB5;Q32P51;F8VZ49;F8VTQ5;F8W646;H0YH80;F8VYN5	-1.80254	10.96	9	6	0.242055	47.919	14	10			22.1387	23.1492	0.127004	0.102044	29.3	38.746
ELAV-like protein 1	ELAVL1	Q15717	-1.85804	0.96198	2	2	0.135681	47.372	4	4			17.296	19.0032	0.102695	0.0776974	22.7	36.091
KH domain-containing, RNA-binding, signal transduction-associated protein 1	KHDRBS1	Q07666;Q07666-3;E7ET98;Q07666-2	-1.86907	12.23	2	2	0.995592	13.07	3	3			18.2982	19.2121	0.0983389	0.471577	15.3	48.227
Voltage-dependent anion-selective channel protein 3	VDAC3	F5H740;Q9Y277-2;Q9Y277;E5RHZ6;E5RJN6;E5RFP6;E5RK27;E5RHE1;E5RFL1;F8W7Y3	-1.87668	3.596	3	3	-0.18916	15.641	4	4			19.0855	19.1626	0.0954194	0.0308736	18.3	30.757
Delta(3,5)-Delta(2,4)-dienoyl-CoA isomerase, mitochondrial	ECH1	Q13011	-1.90612	10.404	8	7	0.4834	15.602	10	8			21.7651	21.7685	0.0847727	0.179619	33.5	35.816
Probable ATP-dependent RNA helicase DDX17	DDX17	Q59F66;H3BLZ8;Q92841;C9JMU5;Q92841-2;Q92841-3;Q92841-1;Q9UQL5;G5E9L5	-1.90898	23.948	8	7	0.706794	17.885	12	9			19.4198	20.2897	0.0837887	0.284333	21.3	81.067
Interleukin enhancer-binding factor 2	ILF2	Q12905	-1.91964	2.6219	2	2	0.0270868	18.559	4	4			17.3116	19.3829	0.0802134	0.0579489	15.6	43.062
Heterogeneous nuclear ribonucleoprotein A3	HNRNPA3	P51991;P51991-2;E7ERJ4;E7EWI9;H7C1J8	-1.9203	81.963	3	3	0.174117	64.393	6	6			18.2124	19.6136	0.0799978	0.0858826	24.3	39.594
Heterogeneous nuclear ribonucleoprotein K	HNRNPK	P61978-2;P61978;P61978-3;Q5T6W5;B4DFF1;Q5T6W2;Q5T6W1	-1.92391	50.343	13	13	0.799898	10.574	11	10			22.3201	22.2274	0.0788184	0.338279	33.8	51.028
Heterogeneous nuclear ribonucleoproteins A2/B1	HNRNPA2B1	P22626;P22626-2	-1.95825	17.367	8	7	-0.289362	59.171	16	12			22.2296	23.5249	0.0682864	0.0225849	45.6	37.429
Heterogeneous nuclear ribonucleoprotein L	HNRNPL	P14866;A6NIT8;B4DPK8;B4DVF8	-1.98988	31.091	4	5	-0.263756	15.684	7	7			19.4172	19.8996	0.0596391	0.0244942	21.7	64.132
Polypyrimidine tract-binding protein 1	PTBP1	P26599-3;P26599-2;P26599;A6NLN1;O95758-4;O95758-5;O95758;O95758-2;O95758-6;O95758-1	-2.00306	23.328	7	7	0.295411	19.384	8	7			20.1712	20.0259	0.0563133	0.116362	17.6	59.632
Glyceraldehyde-3-phosphate dehydrogenase	GAPDH	P04406;E7EUT4;E7EUT5;E7EU54	-2.01386	17.795	4	4	2.17195	27.45	5	5			19.2757	19.7568	0.0537057	0.208238	21.5	36.053
Heterogeneous nuclear ribonucleoprotein H;Heterogeneous nuclear ribonucleoprotein H, N-terminally processed	HNRNPH1	G8JLB6;P31943;E9PCY7;D6RBM0;D6RIU0;D6RIT2;D6RIH9;D6RJ04;D6RDU3;D6RFM3;D6R9T0;D6RAM1;E7EQJ0;E7EN40;E5RGV0;D6RDL0;H0YB39;D6RF17;P55795;H0YBD7;H0YBG7;F5GZT4;E5RGH4;D6R9D3;B4DFK9;H0YAQ2;E5RJ94	-2.04973	10.396	10	7	0.558814	13.067	11	9			21.3485	21.6168	0.0457565	0.211173	30.7	51.229
Heterogeneous nuclear ribonucleoprotein F;Heterogeneous nuclear ribonucleoprotein F, N-terminally processed	HNRNPF	P52597;B4DKS8	-2.07333	17.635	2	2	0.652856	3.7451	2	2			17.8809	18.191	0.0410849	0.255898	14.5	45.671
Brain acid soluble protein 1	BASP1	P80723;P80723-2	-2.14274	18.92	9	8	1.47582	22.474	10	7			21.9789	22.1177	0.0296237	0.891249	63.4	22.693
Far upstream element-binding protein 2	KHSRP	Q92945;Q92945-2;E7EP96	-2.15515	14.385	8	7	0.868753	15.48	9	9			19.7739	20.145	0.0278944	0.382145	18.4	73.114
Enoyl-CoA delta isomerase 2, mitochondrial	ECI2	O75521;O75521-2;C9J000;C9JB63;F1LLU7;F8WAW4;F8W6J1	-2.26181	3.446	2	2	0.260878	25.577	2	2			18.0299	18.1735	0.0162937	0.106926	12.9	43.585
Splicing factor, proline- and glutamine-rich	SFPQ	P23246;P23246-2	-2.35564	4.6053	3	3	0.641716	2.8568	4	4			18.2517	18.5588	0.00984311	0.250281	9.3	76.149
RNA-binding protein FUS	FUS	H3BPE7;P35637;P35637-2;B4DR70;Q92804;Q92804-2;F5GWQ7	-2.35882	20.946	2	2	1.26205	9.4354	5	4			18.6666	20.036	0.00967152	0.691869	14.2	53.496
Vimentin	VIM	P08670;B0YJC4;F5H288;B0YJC5;Q5JVS8;P17661;P41219-2;P41219;H7C5W5;P12036;F8WC76;P12036-2;P07197;E7ESP9;E7EMV2;P07196;E9PBF7;Q16352	-2.35979	64.031	37	23	-1.11323	169.45	60	29		+	23.1517	24.657	0.00962011	0.00103474	60.3	53.651
Non-POU domain-containing octamer-binding protein	NONO	Q15233;F5GYZ3;H7C367;C9JYS8;C9IZL7	-2.3603	21.374	4	5	0.660999	15.377	7	7			19.7535	20.1436	0.0095925	0.26006	20.4	54.231
U1 small nuclear ribonucleoprotein A	SNRPA	P09012;B4DDC7	-2.38413	18.877	2	2	0.544498	54.406	2	1			18.9027	19.1297	0.00839784	0.204894	19.9	31.279
Heterogeneous nuclear ribonucleoproteins C1/C2;Heterogeneous nuclear ribonucleoprotein C-like 1	HNRNPC;HNRNPCL1	P07910;G3V2Q1;B2R603;P07910-2;G3V4C1;B4DY08;G3V4W0;G3V576;P07910-4;P07910-3;G3V575;G3V555;O60812;G3V2D6;G8JL89;G3V5V7;B4DSU6;G3V251;G3V3K6;G3V5X6;G3V4M8;Q569J8;G3V2H6	-2.39547	52.21	8	8	-0.749835	50.448	13	11			20.7809	22.0733	0.0078774	0.00451716	28.8	33.67
5-nucleotidase domain-containing protein 2	NT5DC2	E9PAL9;C9JTZ6;Q9H857;Q9H857-2;Q9H857-3;Q9H857-4;H7C519;H7C4G8	-2.45514	62.576	8	6	-0.878215	17.014	8	8			20.7451	19.6539	0.00558646	0.00273998	16.9	64.144
Poly [ADP-ribose] polymerase 1	PARP1	P09874;F8WC10;Q5VX85;Q5VX84	-2.47377	27.163	8	8	0.983989	60.836	23	22			19.7615	22.2145	0.00500576	0.462944	27.4	113.08
Actin, cytoplasmic 2;Actin, cytoplasmic 2, N-terminally processed	ACTG1	P63261;F5H0N0;I3L3I4;I3L4N8;I3L1U9;I3L3I0;I3L3R2	-2.48116	17.567	30	1	0.184933	22.374	45	1			25.1676	25.5141	0.00479092	0.0883076	61.6	41.792
ATPase family AAA domain-containing protein 3A;ATPase family AAA domain-containing protein 3B	ATAD3A;ATAD3B	Q9NVI7-2;Q9NVI7;H0Y2W2;G3V1I6;Q5T9A4;Q5T9A4-3;A8MSP6;Q5T2N8;A6NMA2;E9PDY1;Q5T9A4-2;Q5SV15;Q5SV16;A6NFL3;Q5T9A2;Q5SV14	-2.63326	37.318	20	17	0.143484	14.32	25	21	+		22.5338	23.276	0.00186492	0.0793056	36.2	66.217
Chromobox protein homolog 3	CBX3	Q13185;B8ZZ43;C9JMM0;P45973;G3V1X9;P83916;B5MD17	-2.78528	20.813	6	5	0.627672	18.038	3	3	+		19.2346	18.2709	0.000671438	0.243322	36.6	20.811
Prohibitin-2	PHB2	Q99623;F5GY37;B4DP75;F5GWA7;F5H3X6;B4DW05;F5H0S4;F5H0C5;F5H2D2	-2.79556	29.592	4	4	-0.638491	41.684	5	5	+		19.0279	19.6681	0.000624837	0.00684335	19.7	33.296
Dermcidin;Survival-promoting peptide;DCD-1	DCD	P81605-2;P81605	-3.50566	66.535	5	3	3.96443	125.64	8	3	+	+	21.5389	21.9454	1.79352e-06	2.99299e-07	20.7	12.414
Prohibitin	PHB	P35232;C9JW96;E9PCW0;E7ESE2;C9JZ20;B4DY47;D6RBK0	-3.78025	43.034	2	3	-1.81221	21.341	3	4	+	+	18.6254	18.5181	1.16257e-07	3.63148e-05	26.1	29.804
Methyltransferase-like protein 12, mitochondrial	METTL12	A8MUP2	-5.66456	142.26	20	6	-4.55385	136.34	27	4	+	+	29.2033	29.2078	5.87723e-19	8.70165e-14	33.3	25.909
Filtering Parameters Applied in Perseus
Three classes of MaxQuant output are immediately removed if found positive: only identified by site, reverse and contaminant. The next stage of processing is to remove proteins which have less than one unique peptide and/or have a peptide count of less than two. Experiment 2 ratios are inverted. The protein SILAC ratios and the peptide signal intensity are then rendered base two logarithmic and s…

## Sheet: Table S2
Supplementary Table S2. Proteins identified in SILAC experiments comparing overexpressed tagged-NDUFB3 and overexpressed tagged-NDUFS7
MaxQuant SILAC peptide pair data were processed using Perseus. The analysis was performed on samples affinity purified from mitoplasts prepared from a 1:1 mixture of Flp-In™ T-REx™ HEK293T cells overexpressing either tagged-NDUFB3 or tagged-NDUFS7. Experiment 1 and 2 refer to heavy labelled NDUFB3 cells mixed with light labelled control NDUFS7 cells, and vice versa. The Perseus processing steps a…
Protein names	Gene names	Protein IDs	Ratio H/L expt 1 (log2)	Ratio H/L variability [%] expt 1	Ratio H/L count expt 1	Unique peptides expt 1	Ratio H/L expt 2 (log2)	Ratio H/L variability [%] expt 2	Ratio H/L count expt 2	Unique peptides expt 2	Ratio H/L expt 1 B significant	Ratio H/L expt 2 B significant	Intensity expt 1	Intensity expt 2	Ratio H/L expt 1 Significance B	Ratio H/L expt 2 Significance B
NADH dehydrogenase [ubiquinone] 1 alpha subcomplex assembly factor 5	NDUFAF5	Q5TEU4;Q5TEU4-2;B3KR61	-5.20264	24.843	6	6	-5.16988	102.99	4	4	+	+	24.5515	23.248	6.79106e-06	1.06326e-06
NADH dehydrogenase [ubiquinone] 1 alpha subcomplex assembly factor 4	NDUFAF4	Q9P032	-5.13345	19.598	17	7	-5.34699	25.958	17	8	+	+	27.6769	27.8799	9.10895e-06	4.91296e-07
NADH dehydrogenase [ubiquinone] 1 alpha subcomplex assembly factor 3	NDUFAF3	Q9BU61;Q9BU61-2	-5.13274	20.425	14	5	-5.13398	113.76	13	6	+	+	25.2137	26.1492	9.13622e-06	1.24014e-06
NADH dehydrogenase [ubiquinone] iron-sulfur protein 7, mitochondrial	NDUFS7	O75251;B3KRI2;F5H5N1;F5GXJ1	-4.94253	127.33	35	6	-4.83774	197.12	23	5	+	+	28.6748	28.8014	2.00845e-05	4.26549e-06
Alpha-aminoadipic semialdehyde dehydrogenase	ALDH7A1	P49419;P49419-2;P49419-4;F8VS02;P49419-3;H0YHM6;F8VVF2;F8WD33;F8WDY6	-4.56494	82.898	32	22	-4.90328	65.057	25	17	+	+	27.6626	25.7526	8.81491e-05	3.26249e-06
Valine--tRNA ligase, mitochondrial	VARS2	Q5ST30-4;Q5ST30;Q5ST30-3;Q5ST30-2;B7ZCJ6;A2ABL6	-3.98457	102.67	13	11	-4.2916	26.437	4	8		+	22.8868	20.6597	0.000688533	3.54849e-05
Translocase of inner mitochondrial membrane domain-containing protein 1	TIMMDC1;C3ORF1	Q9NPL8;C9JU35;G3XA94;C9JR82;F8WC42;F8WB00;F8WAU6;H7C5U1	-3.91215	36.85	5	5	-3.74039	4.6459	4	4		+	22.0488	21.9346	0.000873631	0.000244624
Mitochondrial import inner membrane translocase subunit Tim8 A	TIMM8A	O60220	-3.8247	3.6716	2	2	-3.89142	58.203	3	3		+	21.9762	20.8252	0.00115837	0.00014714
Mitochondrial import inner membrane translocase subunit Tim13	TIMM13	Q9Y5L4;K7EIT2	-3.7947	17.121	4	4	-3.87007	61.21	7	6		+	21.4889	23.4081	0.00127434	0.000158252
Evolutionarily conserved signaling intermediate in Toll pathway, mitochondrial	ECSIT	Q9BQ95;K7EMM0;Q9BQ95-2;J3KTF5;K7EPL5;Q9BQ95-3;K7EN32;K7EJI1;K7EJG5;K7EIK2	-3.71729	16.195	9	9	-3.26221	13.054	7	7		+	24.1908	23.6488	0.00162486	0.00110439
Stress-70 protein, mitochondrial	HSPA9	P38646;D6RJI2;H0YBG6;D6RA73;H0Y8S0	-3.63671	54.889	211	38	-3.54992	50.308	180	41		+	30.9045	30.9364	0.00208224	0.000454268
Complex I intermediate-associated protein 30, mitochondrial	NDUFAF1	Q9Y375;H0YL22;H0YNB7;H0YNN4	-3.61359	30.427	8	6	-3.33771	16.843	4	4		+	23.0846	22.2773	0.0022338	0.000879472
Elongation factor Tu, mitochondrial	TUFM	P49411;H3BNU3	-3.55556	48.479	41	23	-3.33156	34.802	32	20		+	27.8917	27.096	0.00265969	0.000896064
Acyl-CoA dehydrogenase family member 9, mitochondrial	ACAD9	Q9H845;H0Y8Z9;D6RCD8	-3.5213	47.202	22	21	-3.38211	73.297	15	15		+	25.5883	23.5362	0.00294477	0.000767859
Transmembrane protein 126B	TMEM126B	Q8IUX1;Q8IUX1-4;E9PKZ7;E9PJQ6;E9PKZ9;H0YD74;H0YEG5	-3.46806	71.035	3	1	-3.51803	6.7456	2	1		+	19.6693	20.9226	0.00344342	0.000502649
DnaJ homolog subfamily A member 3, mitochondrial	DNAJA3	Q96EY1;Q96EY1-2;E7ES32;I3L1T6	-3.42906	20.077	8	7	-2.93338	12.72	7	6			23.5795	23.2849	0.00385619	0.00284733
GrpE protein homolog 1, mitochondrial	GRPEL1	Q9HAV7	-3.37586	24.383	13	11	-2.97028	9.3989	11	9			25.4358	25.746	0.00449188	0.0025695
Insulin receptor substrate 4	IRS4	O14654	-2.90325	22.501	9	8	-2.11809	19.436	5	5			22.1296	20.915	0.0158546	0.0218672
Reticulocalbin-2	RCN2	F8WCY5;Q14257;A8MXP8;H0YL43	-2.87303	8.2176	5	6	-2.4702	21.288	6	6			22.9192	22.2586	0.0170884	0.00956607
60 kDa heat shock protein, mitochondrial	HSPD1	P10809;E7ESH4;E7EXB4;B7Z712;C9JL25;C9JCQ4;C9JL19;C9J0S9	-2.78458	37.67	142	42	-2.6185	65.856	93	38			30.0562	28.478	0.0211951	0.00659086
Tubulin beta chain;Tubulin beta-2A chain;Tubulin beta-2B chain	TUBB;TUBB2A;TUBB2B	P07437;Q5JP53;Q5ST81;Q13885;Q9BVA1;E9PBJ4;Q13509;Q13509-2;Q9BUF5;A6NNZ2;I3L2F9;K7ESM5;G3V2A3;CON__ENSEMBL:ENSBTAP00000025008;Q9H4B7;G3V2N6;G3V3R4;G3V2R8;G3V5W4;M0R1I1	-2.7537	49.598	17	4	-2.10125	66.212	8	3			24.8218	21.3335	0.022819	0.0227036
NADH dehydrogenase [ubiquinone] 1 alpha subcomplex subunit 5	NDUFA5;DKFZp781K1356	Q16718;Q5H9R2;H7BYD0;C9IZN5;F8WAS3	-2.57837	68.052	13	9	-1.74605	28.354	20	7			25.4941	26.3452	0.0342389	0.0480073
NADH dehydrogenase [ubiquinone] iron-sulfur protein 3, mitochondrial	NDUFS3	O75489;E9PS48;B4DFM8;G3V194;E9PKL8	-2.52533	43.033	57	18	-1.72578	32.742	49	16			28.703	28.6858	0.0385381	0.0499816
NADH dehydrogenase [ubiquinone] iron-sulfur protein 2, mitochondrial	NDUFS2	O75306;O75306-2;B7Z9L2	-2.41242	42.092	63	27	-1.78132	18.061	54	26			29.5	29.0167	0.0492335	0.0447289
NADH dehydrogenase [ubiquinone] iron-sulfur protein 8, mitochondrial	NDUFS8	O00217;E9PPW7;E9PKH6;F8W9K7;E9PN51;Q08E91	-2.32547	14	28	6	-1.60961	22.915	26	7			27.1378	27.582	0.0590789	0.0626529
Polymerase delta-interacting protein 2	POLDIP2	Q9Y2S7;U3KQJ1	-2.19133	10.243	3	3	-1.58573	30.319	3	3			20.2806	19.3885	0.0774288	0.0655624
HCLS1-associated protein X-1	HAX1	O00165-2;O00165;O00165-3;O00165-5;E9PIQ7;Q5VYD6;O00165-4;O00165-6	-1.99189	18.696	5	5	-1.20739	16.495	3	3			21.7508	21.3276	0.113033	0.128335
Isoleucine--tRNA ligase, mitochondrial	IARS2	Q9NSE4;F6SBX2	-1.98302	41.863	7	7	-1.89352	35.899	5	5			21.7361	22.2785	0.114875	0.0355268
Lon protease homolog, mitochondrial;Lon protease homolog	LONP1	P36776;P36776-2;K7EKE6;K7EJE8;F5GZ27;K7ER27;K7ER56	-1.95321	45.669	6	6	-1.25508	84.069	4	4			21.6295	21.4953	0.121239	0.118495
Monofunctional C1-tetrahydrofolate synthase, mitochondrial	MTHFD1L	Q6UB35;H0Y327;Q6UB35-2;Q5JYA4;Q5JYA5;Q5JYA3;Q4VXM0;Q5JYA8;Q4VXV2;H0Y2S0;Q4VXM1	-1.79982	69.199	4	4	-2.51342	146.7	2	2			22.6023	19.9583	0.158448	0.00859477
Ataxin-2-like protein	ATXN2L	Q8WWM7;Q8WWM7-3;Q8WWM7-2;Q8WWM7-9;Q8WWM7-4;Q8WWM7-5;Q8WWM7-8;Q8WWM7-6;H3BUF6;Q8WWM7-7;H3BSK9;H3BRB0;H3BUE3;H3BSQ5	-1.74744	22.394	10	10	-0.349592	23.442	5	4			22.4479	21.889	0.172963	0.427443
Caseinolytic peptidase B protein homolog	CLPB	Q9H078-2;Q9H078;H0YGM0;Q9H078-4;Q9H078-3;B4DXW4;F5GX99;Q7Z777;H0YFF5;F5H7A5;S4R372;F5H392	-1.72757	24.559	15	13	-0.766553	53.5	6	6			24.6262	21.6262	0.178721	0.251375
Delta-1-pyrroline-5-carboxylate synthase;Glutamate 5-kinase;Gamma-glutamyl phosphate reductase	ALDH18A1	P54886;P54886-2	-1.6707	7.1613	2	2	-0.782744	23.275	7	6			20.2271	22.3172	0.195988	0.245747
Propionyl-CoA carboxylase beta chain, mitochondrial	PCCB	E9PDR0;P05166;E7EX59;C9JQS9;P05166-2;E7ETT1;E7ETT4;E7EUY3;E9PEC3;F8WBI9;E7ENC1;H7C5C9;C9JVY9;C9JVW9;C9JAW3	-1.57519	28.953	24	21	-1.23903	71.272	12	10			25.522	22.6826	0.227688	0.121738
Propionyl-CoA carboxylase alpha chain, mitochondrial	PCCA	P05165;P05165-2;P05165-3;H0Y5U0;Q5JTW6;Q5JVH2;H0Y4B9	-1.5342	41.28	22	18	-1.2734	13.449	20	16			25.6693	25.5168	0.242355	0.114876
DnaJ homolog subfamily B member 11	DNAJB11	Q9UBS4;H7C2Y5	-1.44548	9.4366	5	5	-0.609566	13.671	2	2			21.3935	20.1014	0.276348	0.310609
Nucleolin	NCL	P19338;H7BY16	-1.41388	42.144	4	4	-0.352984	13.562	11	10			22.2207	24.36	0.289204	0.42577
28S ribosomal protein S27, mitochondrial	MRPS27	Q92552-2;Q92552;G5EA06;D6RH20;D6RJC7;E5RJ73	-1.40434	10.947	4	4	-0.756682	18.371	3	3			20.8142	19.8545	0.293164	0.254849
Pentatricopeptide repeat-containing protein 3, mitochondrial	PTCD3	Q96EY7;Q96EY7-2;B4DF73;B8ZZQ4;F8WE76	-1.3806	7.3372	2	2	-0.69207	13.576	3	3			18.6913	20.5599	0.303177	0.278418
Emerin	EMD	P50402;Q5HY57;F8WEQ1	-1.36175	11.257	6	5	-0.885184	14.619	8	8			21.1441	22.3776	0.311284	0.212186
28S ribosomal protein S7, mitochondrial	MRPS7	J3QLS3;Q9Y2R9;J3QQS1;J3QKW2;J3KSI8	-1.34795	18.344	5	4	-0.412077	4.9707	3	3			21.4298	19.9281	0.317311	0.397251
Ras-related protein Rab-6A;Ras-related protein Rab-6B	RAB6A;RAB6B	P20340;P20340-2;Q9NRW1;H7BYW1;H0YGL6;B7Z337;P20340-4;J3KR73;P20340-3;F5GX61;C9JU14;F5H3K7;Q14964;C9J0I2;C9JB90	-1.32355	74.738	3	2	2.31948	172.3	2	2			22.4557	25.3392	0.32815	0.0618138
Dihydrolipoyllysine-residue succinyltransferase component of 2-oxoglutarate dehydrogenase complex, mitochondrial	DLST	P36957;B7Z5W8;Q86SW4;G3V3F0;G3V5M3;H0YJF9	-1.31843	19.788	14	8	-0.659833	10.5	9	8			24.5147	23.8059	0.330454	0.290715
Heterogeneous nuclear ribonucleoprotein A3	HNRNPA3	P51991;P51991-2;H7C1J8	-1.25202	18.104	3	3	-0.142609	4.3777	2	2			19.4613	18.3695	0.361298	0.536494
28S ribosomal protein S22, mitochondrial	MRPS22	P82650;G5E9V5;G5E9W7;H7C5H3;Q9H3I1;H7C5F2;H7C5L9	-1.2027	9.529	4	4	-0.593115	8.7111	3	3			21.1643	20.307	0.385331	0.317311
Interleukin enhancer-binding factor 2	ILF2	Q12905;X6R6Z1	-1.16812	2.9752	2	2	-0.169284	7.2341	2	2			18.3517	19.9519	0.402753	0.521695
Complement component 1 Q subcomponent-binding protein, mitochondrial	C1QBP	Q07021;I3L3B0;I3L3Q7	-1.16259	15.246	12	5	-0.573956	8.9011	12	6			25.1247	24.9174	0.405584	0.325234
Apoptosis-inducing factor 1, mitochondrial	AIFM1	O95831;O95831-3;O95831-2;O95831-4;O95831-6;E9PMA0;O95831-5	-1.14398	20.92	12	11	-0.615981	80.151	5	5			23.725	21.0401	0.415192	0.308021
Long-chain-fatty-acid--CoA ligase 3	ACSL3	O95573;H7C260;H7BYZ7;O60488;O60488-2	-1.05652	31.327	4	4	-0.240253	9.7384	3	3			21.2449	20.5408	0.46211	0.48337
Alpha-actinin-4;Alpha-actinin-2	ACTN4;ACTN2	O43707;P35609;P35609-2;O43707-2;F5GXS2;O43707-3;H7C144;G3V2N5;H0YJW3;G3V2W4;H0YJ11;G3V2X9;G3V5M4;K7EP19;G3V2E8	-1.0491	21.088	4	1	0.278356	77.61	4	1			20.3493	21.6825	0.466223	0.793871
Nucleoside diphosphate-linked moiety X motif 19, mitochondrial	NUDT19	A8MXV4	-1.01258	20.271	4	3	-0.179001	44.487	2	2			20.8368	19.9195	0.486757	0.516357
DNA-dependent protein kinase catalytic subunit	PRKDC	P78527;P78527-2;E7EUY0;H0YG84	-0.918197	25.498	9	9	-0.0501882	20.514	9	9			23.3868	20.6313	0.54201	0.589347
Heat shock cognate 71 kDa protein	HSPA8	P11142;E9PKE3;P11142-2;E9PN89;E9PNE6;A8K7Q2;E9PLF4;E9PK54;E9PQK7;E9PQQ4;E9PPY6;P54652;E9PI65;E9PN25;E9PS65;E9PM13	-0.910475	30.184	14	10	-0.151339	25.359	9	7			23.5193	23.3748	0.546666	0.531627
Mitochondrial import inner membrane translocase subunit TIM50	TIMM50	Q3ZCQ8-2;Q3ZCQ8;M0R003;Q3ZCQ8-3;M0R047;M0R2F8;M0R0C3;M0R1Y4;M0R2D2;M0R303;M0R2Z3;M0QXC3	-0.847855	2.5979	3	3	-0.168899	3.0918	3	3			21.8967	20.6463	0.585131	0.521907
Elongation factor 1-alpha 1;Putative elongation factor 1-alpha-like 3;Elongation factor 1-alpha 2	EEF1A1;EEF1A1P5;EEF1A2	P68104;Q5VTE0;Q05639;Q5JR01;A6PW80	-0.845469	9.3089	4	4	0.473591	4.9122	3	3			22.4239	22.0732	0.586622	0.923684
Acetyl-CoA carboxylase 1;Biotin carboxylase	ACACA	Q13085-4;Q13085;Q13085-2;Q13085-3;Q59FY4;K4DID9;O00763;F8W8T8;O00763-2;K7EK64;S4R3S7;K7EII5;X6RCE4;K7EJ22;D3YTK0;H0YGH5;F6QQI9;K7EPF1;A8MYL5	-0.831204	18.485	9	9	-1.15575	28.721	5	5			22.2749	20.3598	0.595568	0.139696
Pyruvate dehydrogenase E1 component subunit alpha, somatic form, mitochondrial	PDHA1	P08559-4;P08559;P08559-2;P08559-3;P29803;Q5JPU1;Q5JPT9;Q5JPU0;Q5JPU3;Q5JPU2	-0.83046	9.7322	9	9	-0.0923428	4.2584	4	4			23.1669	22.748	0.596036	0.564943
14-3-3 protein epsilon	YWHAE	P62258;P62258-2;I3L3T1;B4DJF2;K7EM20;K7EIT4;I3L0W5	-0.809246	11.639	9	6	0.339601	5.1161	6	6			22.1287	21.0817	0.609459	0.834157
40S ribosomal protein SA	RPSA;RPSAP58	P08865;C9J9K3;A6NE09;C9JQR9	-0.797062	11.686	6	6	0.452649	23.849	6	6			23.5298	22.843	0.617228	0.909598
Heterogeneous nuclear ribonucleoprotein H;Heterogeneous nuclear ribonucleoprotein H, N-terminally processed	HNRNPH1	G8JLB6;P31943;E9PCY7;D6RBM0;D6RIU0;E5RGV0;D6RIH9;D6RJ04;D6RDU3;D6RIT2;D6RFM3;D6R9T0;D6RAM1;E7EQJ0;P55795;H0YB39;E7EN40;E5RGH4;H0YBD7;H0YBG7;F5GZT4;H0YAQ2;D6RDL0;D6RF17;D6R9D3;E5RJ94	-0.792332	32.847	7	3	0.504817	40.78	2	1			21.5599	18.5667	0.620256	0.944731
60S ribosomal protein L9	RPL9	P32969;D6RAN4;H0Y9V9;E7ESE0;H0Y9R4	-0.782571	6.9134	2	2	0.0618723	0.65026	2	2			19.506	20.424	0.626524	0.65647
Glutamate dehydrogenase 1, mitochondrial;Glutamate dehydrogenase;Glutamate dehydrogenase 2, mitochondrial	GLUD1;GLUD2	P00367;B4DGN5;P49448;B3KV55	-0.779002	10.615	8	7	-0.0487942	50.058	4	4			22.9622	20.6415	0.628823	0.590163
Trifunctional enzyme subunit beta, mitochondrial;3-ketoacyl-CoA thiolase	HADHB	P55084;P55084-2;B5MD38;F5GZQ3;C9JE81;C9JEY0;C9K0M0	-0.744125	11.66	8	8	-0.216486	11.119	7	7			22.8603	22.2296	0.651474	0.496032
Nuclease-sensitive element-binding protein 1	YBX1	H0Y449;P67809;C9J5V9;Q9Y2T7	-0.727762	20.807	5	3	0.450163	32.162	5	4			21.6731	20.6846	0.662215	0.907928
L-lactate dehydrogenase B chain;L-lactate dehydrogenase	LDHB	P07195;A8MW50;C9J7H8;F5H793	-0.72016	6.7483	2	1	1.0375	5.6366	2	1			19.2598	19.3763	0.667228	0.626992
60S acidic ribosomal protein P2	RPLP2	P05387	-0.692385	5.4937	5	2	0.190371	21.543	9	4			21.9187	24.1978	0.685673	0.73697
Trifunctional enzyme subunit alpha, mitochondrial;Long-chain enoyl-CoA hydratase;Long chain 3-hydroxyacyl-CoA dehydrogenase	HADHA	P40939;H0YFD6;P40939-2	-0.690358	35.819	12	12	-0.167615	15.742	11	11			23.2127	23.4344	0.687026	0.522615
2-oxoglutarate dehydrogenase, mitochondrial	OGDH	E9PCR7;E9PDF2;Q02218;Q02218-2;F5H801;E9PFG7;Q02218-3;Q9ULD0;Q9ULD0-2;Q9ULD0-3;C9J4G7	-0.689776	22.295	4	4	0.185671	18.461	5	5			20.2694	21.3378	0.687415	0.733967
Heat shock protein 75 kDa, mitochondrial	TRAP1	Q12931;F5H897;I3L0K7;I3L239;I3L2D5;I3L253	-0.683298	38.506	12	13	-0.00633399	16.418	14	13			24.0271	24.1095	0.691748	0.61524
60S ribosomal protein L12	RPL12	P30050;P30050-2	-0.666805	30.786	3	3	0.136077	8.911	2	2			20.2629	19.5567	0.702827	0.702542
Coiled-coil-helix-coiled-coil-helix domain-containing protein 3, mitochondrial	CHCHD3	F8WAR4;C9JRZ6;Q9NX63;G3V1K1;F8WD73	-0.660133	6.0333	2	2	0.536398	6.7783	3	3			19.7086	21.5215	0.707327	0.966056
60S acidic ribosomal protein P0;60S acidic ribosomal protein P0-like	RPLP0;RPLP0P6	P05388;F8VWS0;Q3B7A4;Q8NHW5;F8VU65;F8VW21;G3V210;F8VPE8;F8VZS0;F8VRK7;F8VQY6;F8VS58;F8VWV4;F8W1K8	-0.6517	9.7417	7	7	0.00874029	16.796	3	3			22.928	21.3167	0.713029	0.624254
Putative ATP-dependent Clp protease proteolytic subunit, mitochondrial	CLPP	Q16740;M0R208;M0QYV5	-0.601431	31.887	2	2	0.271409	37.995	3	3			20.2126	19.9816	0.747342	0.789334
Heterogeneous nuclear ribonucleoprotein K	HNRNPK	P61978-2;P61978;P61978-3;Q5T6W5;Q5T6W2;Q5T6W1;S4R359;S4R457	-0.599855	49.811	12	11	0.452708	63.846	4	4			23.8111	21.0532	0.748426	0.909638
Mitochondrial inner membrane protein	IMMT	Q16891;Q16891-2;Q16891-4;Q16891-3;B9A067;C9J406;H7C463;D6RAW4	-0.592267	25.08	11	10	0.234771	16.099	9	8			22.783	23.1191	0.753654	0.765525
Pyruvate dehydrogenase E1 component subunit beta, mitochondrial	PDHB	P11177;P11177-2;P11177-3;C9J634;F8WF02	-0.584025	20.246	9	6	0.0332447	14.16	4	4			22.2585	21.3017	0.759345	0.639027
40S ribosomal protein S3	RPS3	P23396;P23396-2;E9PL09;E9PPU1;H0YEU2;H0YCJ7;H0YF32;F2Z2S8;E9PK82;E9PJH4;E9PSF4;E9PQ96;E9PQX2;H0YES8	-0.571686	14.94	4	4	0.33228	7.0963	6	6			21.0842	22.1556	0.767889	0.829317
Polyadenylate-binding protein 1;Polyadenylate-binding protein 3	PABPC1;PABPC3	P11940;E7EQV3;P11940-2;E7ERJ7;H0YAR2;Q9H361;E5RGH3;H0YBN4;H0YB86;B1ANR1;E5RJB9;Q4VXU2;H0YAP2;E5RH24;H0YEQ8;E5RHG7	-0.566122	27.778	2	1	0.468571	5.8202	2	2			19.0989	19.7935	0.771751	0.920305
60S ribosomal protein L3	RPL3	P39023;G5E9G0;B5MCW2;H7C422;H7C3M2;F8WCR1;Q92901	-0.561515	5.7708	2	2	0.0784571	15.286	3	3			19.1275	21.2378	0.774953	0.666662
Aldehyde dehydrogenase, mitochondrial	ALDH2	P05091;P05091-2;F8VP50;S4R3S4;P00352;Q5SYQ8;Q5SYQ9;Q5SYQ7	-0.559622	28.228	5	5	-0.0416635	86.144	2	2			21.6089	18.9068	0.77627	0.594341
Cytoskeleton-associated protein 4	CKAP4	Q07065	-0.538618	25.199	12	12	0.42647	68.532	9	9			23.4962	21.0041	0.790924	0.892029
Growth arrest and DNA damage-inducible proteins-interacting protein 1	GADD45GIP1	Q8TAE8	-0.536126	5.6963	2	2	0.17371	7.8973	4	4			19.3373	20.0837	0.792667	0.726345
Protein-L-isoaspartate O-methyltransferase;Protein-L-isoaspartate(D-aspartate) O-methyltransferase	PCMT1	H7BY58;P22061-2;P22061;B7Z972;F8WAX2;F8WAV5;F8WDT3;C9J0F2;H7C4X2	-0.532783	20.81	8	8	0.262711	10.429	6	6			23.0094	22.8511	0.795008	0.783663
Heterogeneous nuclear ribonucleoprotein U	HNRNPU	Q00839;Q00839-2;Q5RI18	-0.513049	160.99	17	13	0.278339	63.378	8	5			26.4537	22.3257	0.808863	0.793859
Heterogeneous nuclear ribonucleoprotein D0	HNRNPD	Q14103;Q14103-2;Q14103-3;B4DTC3;Q14103-4;H0Y8G5;D6RAF8;H0YA96;D6RF44;D6RBQ9;D6RD83;F5H6R6	-0.450952	18.407	4	2	0.307484	14.344	6	3			23.1733	22.5471	0.85283	0.812969
Inhibitor of nuclear factor kappa-B kinase-interacting protein	IKBIP	Q70UQ0-4;Q70UQ0	-0.419141	26.254	2	2	0.44089	4.1917	3	3			19.7384	19.7591	0.875542	0.9017
Dihydrolipoyl dehydrogenase, mitochondrial;Dihydrolipoyl dehydrogenase	DLD	P09622;E9PEX6;B4DT69;B4DHG0;F2Z2E3;F8WDM5	-0.417637	29.101	10	9	0.356052	68.345	7	6			24.1816	21.9213	0.876618	0.845058
Leucine-rich PPR motif-containing protein, mitochondrial	LRPPRC	P42704;B8ZZ38;C9JCA9;H7C3W8	-0.415153	12.909	28	25	0.336209	10.929	6	6			24.3241	21.7265	0.878397	0.831914
Lamina-associated polypeptide 2, isoforms beta/gamma;Thymopoietin;Thymopentin;Lamina-associated polypeptide 2, isoform alpha;Thymopoietin;Thymopentin	TMPO	P42167;G5E972;P42167-2;P42166;A2T926;H0YJH7	-0.407402	13.687	9	8	0.339929	10.722	2	2			22.8679	19.6116	0.88395	0.834375
Probable ATP-dependent RNA helicase DDX17	DDX17	H3BLZ8;Q92841;C9JMU5;Q92841-2;Q92841-3;Q92841-1;G5E9L5	-0.392914	31.771	3	3	0.73634	7.9491	4	3			20.1582	21.125	0.894345	0.871791
Heterogeneous nuclear ribonucleoprotein A1;Heterogeneous nuclear ribonucleoprotein A1-like 2	HNRNPA1;HNRNPA1L2	P09651;P09651-2;F8W6I7;P09651-3;F8VZ49;F8VTQ5;Q32P51;H0YH80;F8W646;F8VYN5	-0.391872	20.239	9	6	0.29988	11.587	4	3			23.0665	22.0994	0.895093	0.807972
Heterogeneous nuclear ribonucleoproteins A2/B1	HNRNPA2B1	P22626;P22626-2	-0.387997	11.725	8	5	0.56995	9.9925	7	5			22.3572	22.5076	0.897877	0.988739
Heterogeneous nuclear ribonucleoprotein M	HNRNPM	P52272;P52272-2;M0R019;M0QZM1;M0R2T0;M0R0N3;M0QYQ7;M0R2I7;M0QY96;M0R0Y6;M0QYL3	-0.381968	32.034	11	10	0.421631	17.773	15	14			23.2931	23.8122	0.90221	0.888788
Serine hydroxymethyltransferase, mitochondrial;Serine hydroxymethyltransferase	SHMT2	P34897;P34897-3;P34897-2;B4DLV4;H0YIZ0;G3V2Y4;G3V5L0;G3V4W5;G3V540;G3V2E4;G3V2W0;G3V4X0;G3V4T0;G3V3Y8;G3V241;P34896;P34896-2;P34896-3;P34896-4;G3V3C6;G3V2Y1;G3V2D2	-0.366095	24.12	12	11	0.687637	57.004	7	7			24.6761	21.8025	0.913634	0.913288
Mitochondrial 2-oxoglutarate/malate carrier protein	SLC25A11	Q02978;I3L1P8;Q02978-2	-0.348666	31.078	3	3	0.301444	9.4831	2	2			21.4722	21.0203	0.926197	0.809
Heterogeneous nuclear ribonucleoprotein A/B	HNRNPAB	Q99729-2;D6RBZ0;Q99729-3;D6RD18;D6R9P3;Q99729;Q99729-4	-0.312151	22.018	4	3	0.132878	6.7726	4	3			20.6046	20.6776	0.952574	0.700531
NADH dehydrogenase [ubiquinone] 1 alpha subcomplex subunit 8	NDUFA8	P51970;F5H7V7	-0.304826	27.006	14	7	0.77253	55.344	10	8			24.9109	23.8631	0.957873	0.841178
Dihydrolipoyllysine-residue acetyltransferase component of pyruvate dehydrogenase complex, mitochondrial	DLAT	P10515;H0YDD4;E9PEJ4;F5H7M3	-0.299294	13.281	7	6	0.374692	41.52	3	3			22.1088	21.2179	0.961876	0.857445
Coiled-coil-helix-coiled-coil-helix domain-containing protein 2, mitochondrial;Putative coiled-coil-helix-coiled-coil-helix domain-containing protein CHCHD2P9, mitochondrial	CHCHD2;CHCHD2P9	Q9Y6H1;Q5T1J5	-0.292935	0.42419	2	2	1.08479	18.123	2	1			20.6172	19.2784	0.966478	0.591314
Staphylococcal nuclease domain-containing protein 1	SND1	Q7KZF4;H7C597	-0.292829	28.104	7	6	0.744342	27.312	5	5			20.7647	21.2414	0.966555	0.865004
Nucleophosmin	NPM1	P06748;P06748-2;P06748-3;E5RI98;E5RGW4	-0.288858	10.938	9	5	0.421863	17.141	6	4			23.9669	22.6471	0.96943	0.888943
NADH dehydrogenase [ubiquinone] 1 alpha subcomplex subunit 13	NDUFA13	J3KN00;Q9P0J0;B4DF76;E7ENQ6;K7EJE1;B4DEZ3;K7EP87;U3KQP3	-0.264062	32.141	13	7	0.745575	23.882	14	9			23.6974	24.9375	0.987387	0.863959
Heat shock 70 kDa protein 1A/1B	HSPA1A	P08107;P08107-2;E7EP94;V9GZ37	-0.257752	35.672	23	7	0.713545	17.68	16	8			24.7128	25.1084	0.991958	0.891177
Ras-related protein Rab-1A	RAB1A	P62820;B7Z8M7;E7END7;E7ETK2;P62820-3;P62820-2;P59190;P59190-2;B4DEK7;Q92930;F5GY21;H0YNE9;H0YMN7;H0YL94;H0YLJ8	-0.257459	42.785	3	2	0.508486	14.123	2	1			19.5005	20.0584	0.992171	0.947206
ATP-dependent RNA helicase A	DHX9	Q08211;Q08211-2	-0.253051	18.082	3	3	0.600774	38.106	2	2			20.4475	17.8887	0.995364	0.987812
NADH-ubiquinone oxidoreductase chain 1	MT-ND1	P03886	-0.246652	11.02	2	2	0.586601	28.745	4	2			20.9879	22.0559	1	1
MARCKS-related protein	MARCKSL1	P49006	-0.233057	2.6936	3	3	0.685338	9.8484	3	4			20.1794	19.7064	0.985719	0.915253
Membrane-associated progesterone receptor component 1	PGRMC1	O00264;O00264-2;U3KQM0	-0.232379	18.981	6	4	0.900557	17.977	8	5			23.4016	23.9202	0.985007	0.735085
Actin, alpha cardiac muscle 1;Actin, alpha skeletal muscle;Actin, aortic smooth muscle;Actin, gamma-enteric smooth muscle	ACTC1;ACTA1;ACTA2;ACTG2	P68032;P68133;P62736;P63267;A6NL76;Q5T8M8;F6QUT6;F6UVQ4;C9JFL5;B8ZZJ2;F8WB63	-0.223879	37.039	2	1	1.29842	8.9052	3	1			22.2334	22.3758	0.976081	0.442977
Ras-related protein Rab-10	RAB10	P61026;P51153	-0.217189	24.05	4	3	0.515418	9.0827	2	1			21.7985	21.7605	0.969057	0.951886
ES1 protein homolog, mitochondrial	C21orf33	P30042;H7C1F6;P30042-2;H7C2G3;H7BYH1;F2Z2Q0	-0.214709	17.279	3	3	1.08268	11.866	3	3			22.3559	22.1244	0.966454	0.592886
Transitional endoplasmic reticulum ATPase	VCP	P55072;C9IZA5;C9JUP7	-0.212534	21.52	5	5	0.794282	11.599	5	6			21.2711	21.9871	0.964171	0.822889
Clathrin heavy chain 1	CLTC	Q00610;Q00610-2;J3KS13;P53675;P53675-2;J3KR87;K7EJJ5;J3KRF5;F5H5N6;J3KSQ2	-0.210596	12.064	15	14	0.979544	10.662	4	5			22.776	20.2369	0.962138	0.671931
Synaptosomal-associated protein 23;Synaptosomal-associated protein	SNAP23	O00161;O00161-2;H3BQY9;H3BP15;H3BM38;H3BV99;H3BPJ0;H3BR18;H3BNE1;H3BR99;H3BU94;H3BNG6	-0.18408	23.859	43	18	0.702797	18.427	47	16			28.0405	28.1162	0.934343	0.90034
Cytochrome c oxidase subunit 5B, mitochondrial	COX5B	P10606	-0.176789	9.4131	2	2	0.886753	28.778	5	3			20.8542	21.9187	0.926713	0.746322
Ornithine aminotransferase, mitochondrial;Ornithine aminotransferase, hepatic form;Ornithine aminotransferase, renal form	OAT	P04181;P04181-2	-0.162929	13.451	14	12	0.73788	8.8825	7	7			24.0563	22.5893	0.912227	0.870485
4F2 cell-surface antigen heavy chain	SLC3A2	P08195-4;J3KPF3;P08195;F5GZS6;P08195-3;P08195-2;H0YFS2;F5H0E2;F5H867;F5GZI0;H0YFX4;F5GZR9	-0.151731	34.235	4	4	0.781554	15.208	2	2			20.806	19.7406	0.900545	0.83358
Polyubiquitin-C;Ubiquitin;Polyubiquitin-B;Ubiquitin;Ubiquitin-40S ribosomal protein S27a;Ubiquitin;40S ribosomal protein S27a;Ubiquitin-60S ribosomal protein L40;Ubiquitin;60S ribosomal protein L40	UBC;UBB;RPS27A;UBA52	P0CG48;F5H041;Q96C32;P0CG47;J3QKN0;F5GXK7;F5H747;P62979;F5H388;B4DV12;F5H265;F5H2Z3;F5GYU3;P62987;F5H6Q2;J3QTR3;J3QS39;J3QRK5;J3QLP7;M0R2S1;M0R1M6;M0R1V7;F5GZ39;J3QSA3;K7EMA8;J3KSM4	-0.13914	10.17	5	2	1.05995	18.947	5	3			22.6942	23.0085	0.887436	0.609944
10 kDa heat shock protein, mitochondrial	HSPE1	P61604;B8ZZL8;S4R3N1;B8ZZ54	-0.135095	3.3773	5	3	0.716837	13.541	5	4			22.5845	24.2326	0.88323	0.888373
ATP synthase subunit gamma, mitochondrial;ATP synthase gamma chain	ATP5C1	P36542;P36542-2;B4DL14	-0.0768128	10.423	4	5	0.360046	7.6555	5	5			22.0498	21.6152	0.823061	0.847709
Calumenin	CALU	O43852-3;O43852;O43852-4;O43852-2;O43852-6;O43852-15;H0Y875;O43852-5;O43852-10;O43852-9;O43852-8;O43852-11;O43852-14;O43852-13;O43852-7;O43852-12	-0.0708908	27.906	7	6	0.303098	15.095	4	3			22.5269	21.8768	0.816999	0.810086
Dolichyl-diphosphooligosaccharide--protein glycosyltransferase 48 kDa subunit	DDOST	P39656;E7EWT1;U3KQ84	-0.0418181	11.82	4	4	0.8871	10.953	5	5			22.1205	21.3785	0.787404	0.746039
Leucine-rich repeat-containing protein 59	LRRC59	Q96AG4;I3L223	-0.0345297	8.6404	6	5	0.551902	9.8035	2	3			21.3971	20.923	0.780031	0.976536
Tumor protein D54	TPD52L2	O43399-7;O43399-5;O43399-3;O43399;O43399-4;O43399-2;O43399-6	-0.0310909	29.255	3	2	0.91836	17.261	3	2			20.1039	19.6771	0.776559	0.720674
Nascent polypeptide-associated complex subunit alpha	NACA	E9PAV3;E9PAV3-2;Q13765;H0YHX9;F8W0W4;F8VZJ2;F8VNW4;F8W1N5	-0.0301625	6.2537	2	2	0.713687	0.52048	2	2			20.5354	19.7519	0.775622	0.891056
Actin, cytoplasmic 2;Actin, cytoplasmic 2, N-terminally processed	ACTG1	P63261;I3L4N8;I3L1U9;I3L3I0;J3KT65;I3L3R2;K7EM38	-0.0196529	7.668	3	1	0.957356	16.425	2	1			20.2529	18.6658	0.765043	0.689462
Dolichyl-diphosphooligosaccharide--protein glycosyltransferase subunit 1	RPN1	P04843;B7Z4L4;F8WF32	-0.0124754	70.285	14	8	0.948865	12.463	5	5			22.985	21.9631	0.757842	0.696216
ATP synthase subunit d, mitochondrial	ATP5H	O75947;O75947-2;F5H608	-0.0112681	10.845	7	7	0.827256	15.769	3	4			21.4957	21.8533	0.756633	0.79535
ATP synthase subunit O, mitochondrial	ATP5O	P48047;H7C0C1;H7C068;H7C086	-0.00283043	12.961	4	3	0.727642	3.9739	6	6			22.4517	23.3839	0.7482	0.87918
Electron transfer flavoprotein subunit beta	ETFB	P38117-2;P38117;M0QY67	0.00331442	9.2546	8	7	1.04653	28.379	5	5			22.0895	21.9178	0.742077	0.620107
Voltage-dependent anion-selective channel protein 1	VDAC1	P21796;C9JI87	0.00690831	3.7635	2	2	0.964911	11.209	2	2			20.2545	20.5995	0.738503	0.683473
Medium-chain specific acyl-CoA dehydrogenase, mitochondrial	ACADM	Q5T4U5;P11310-2;P11310;B7Z9I1;B4DJE7;E9PJM9;H0YDT5	0.0140695	17.999	3	3	0.827436	2.226	2	2			20.7057	19.5708	0.7314	0.795201
Cofilin-1	CFL1	E9PK25;P23528;E9PP50;G3V1A4;Q9Y281;Q9Y281-3;E9PQB7;E9PS23;E9PLJ3	0.0313951	2.4255	2	2	1.4585	1.8217	2	2			20.3065	19.0318	0.714309	0.347369
Acetyl-CoA acetyltransferase, mitochondrial	ACAT1	P24752;G3XAB4;E9PRQ6;H0YEL7;E9PKF3	0.0346383	10.726	10	8	1.04632	13.137	8	7			23.0336	22.2423	0.711126	0.620266
ATP synthase subunit alpha, mitochondrial	ATP5A1	P25705;P25705-2;P25705-3;K7EK77;K7ERX7;K7ENJ4;K7EJP1;K7EQH4;K7ESA0	0.0353423	25.736	20	19	0.706771	54.566	11	10			26.6627	24.3147	0.710435	0.89695
ATP synthase subunit beta, mitochondrial;ATP synthase subunit beta	ATP5B	P06576;F8VPV9;H0YH81;F8W079;F8W0P7;H0YI37;F8VQY0	0.0359054	25.476	41	16	0.803922	54.111	24	18			27.0651	24.5866	0.709883	0.814814
ATP synthase subunit b, mitochondrial	ATP5F1	P24539;Q5QNZ2	0.0371714	14.973	10	8	0.655922	8.4035	4	3			23.5121	22.6625	0.708642	0.940445
78 kDa glucose-regulated protein	HSPA5	P11021	0.0521377	40.514	25	21	0.577573	15.014	15	13			24.9914	24.919	0.694036	0.993894
Succinate dehydrogenase [ubiquinone] iron-sulfur subunit, mitochondrial	SDHB	P21912	0.0639171	13.319	3	3	0.720778	6.7084	2	2			21.265	19.6702	0.682618	0.885018
Signal recognition particle receptor subunit beta	SRPRB	Q9Y5M8;H7C4H2;C9J5Z8	0.0740944	1.187	3	3	0.731254	11.696	3	3			19.3663	19.2912	0.672812	0.87611
Myristoylated alanine-rich C-kinase substrate	MARCKS	P29966	0.0779266	31.444	5	4	1.61821	11.302	3	3			21.0143	20.4652	0.669133	0.266213
Enoyl-CoA delta isomerase 1, mitochondrial	ECI1;DCI	P42126;P42126-2;Q96DC0;H3BS70	0.0903115	17.301	2	2	0.864097	3.4758	2	2			20.33	21.1666	0.6573	0.764883
Succinate dehydrogenase [ubiquinone] flavoprotein subunit, mitochondrial	SDHA	P31040;E9PBJ5;D6RFM5;H0Y8X1	0.101112	46.767	6	4	0.870598	15.384	5	5			22.0421	21.9889	0.64705	0.759542
Stomatin-like protein 2	STOML2	Q9UJZ1;Q9UJZ1-2;F2Z2I8	0.106616	7.5557	4	4	1.23885	10.023	3	3			21.2292	20.0406	0.641852	0.482074
Ras-related protein Rab-5C	RAB5C	P51148-2;P51148;K7ERQ8;K7ERI8;K7ENY4;F8VVK3;P61020;P61020-2;F8VUA5;F8VVZ0;F8VWU4;F8VWZ7;F8VSF8;F8VPW9;F8WD79;F8WCY6;K7EIP6	0.115965	10.631	5	3	0.940285	15.414	3	1			22.3784	21.0128	0.633063	0.703064
Thioredoxin-dependent peroxide reductase, mitochondrial	PRDX3	P30048;P30048-2	0.119688	10.835	10	8	1.04773	9.8368	9	8			25.404	25.6839	0.629578	0.619201
Cytochrome c oxidase subunit 5A, mitochondrial	COX5A	P20674;H3BNX8;H3BV69;H3BRM5;H3BRI0	0.128161	39.914	7	5	1.03089	25.547	4	2			22.1418	22.0216	0.621676	0.632058
Reticulocalbin-1	RCN1	Q15293;B7Z1M1;E9PP27	0.142609	8.0461	4	4	0.555609	4.428	3	3			21.3683	19.8325	0.608302	0.979041
2-oxoisovalerate dehydrogenase subunit alpha, mitochondrial	BCKDHA	F5H5P2;P12694;B4DP47;F5GXU9;H0YH31	0.143002	10.128	15	12	0.68353	9.0198	13	11			24.1038	24.0599	0.607941	0.916799
Voltage-dependent anion-selective channel protein 2	VDAC2	P45880;P45880-1;P45880-2;B4DKM5;Q5JSD1;Q5JSD2;A2A3S1	0.153286	6.1785	5	5	1.00413	11.866	3	3			21.6228	19.5429	0.598502	0.652711
Methylcrotonoyl-CoA carboxylase beta chain, mitochondrial	MCCC2	Q9HCC0;Q9HCC0-2;D6RD67;D6RDF7;D6R9R1	0.16633	24.378	20	17	-0.140386	65.827	6	6			24.8308	21.8657	0.586628	0.537737
Malate dehydrogenase, mitochondrial;Malate dehydrogenase	MDH2	P40926;E9PDB2;G3XAL0	0.191057	64.26	21	13	1.23946	3.8633	10	9			25.6958	23.8779	0.564423	0.481663
Calnexin	CANX	B4DGP8;P27824;B4E2T8;D6RGY2;H0Y9Q7;D6RDP7;D6RB85;D6RAU8;D6RAQ8;H0Y9H1;D6RFL1;D6RD16;D6RHJ3	0.193709	30.477	15	14	1.34935	16.036	12	11			24.932	24.9082	0.562066	0.411044
Protein disulfide-isomerase	P4HB	P07237;H7BZ94;F5H8J2;H0Y3Z3;I3L398;I3L312;I3NI03;I3L4M2;I3L3U6;I3L0S0;I3L3P5;I3L514;I3L1Y5	0.196481	24.677	13	11	0.974943	72.594	5	5			24.0976	20.6801	0.559607	0.675552
Isocitrate dehydrogenase [NAD] subunit alpha, mitochondrial	IDH3A	P50213;H0YL72;H0YMU3;P50213-2;H0YLI6;B7Z9J8;H0YKD0;H0YM64;H0YNF5;H0YM46	0.197362	7.2054	4	3	1.07127	11.146	5	5			20.5084	20.6243	0.558826	0.601421
Ras-related protein Rab-11B;Ras-related protein Rab-11A	RAB11B;RAB11A	Q15907;P62491;H3BSC1;B4DMK0;H3BMH2;J3KQP6;P62491-2;B4DQU5;P57735	0.209765	13.804	3	3	0.873054	6.9089	7	7			21.3689	22.398	0.547896	0.757529
LETM1 and EF-hand domain-containing protein 1, mitochondrial	LETM1	O95202;O95202-3;O95202-2	0.234746	23.505	5	5	1.23046	3.077	2	2			20.5425	19.7455	0.526207	0.487725
Vesicle-trafficking protein SEC22b	SEC22B	O75396	0.26111	6.569	8	6	0.910231	11.367	9	6			22.5004	22.3012	0.503805	0.727243
Protein disulfide-isomerase A6	PDIA6	Q15084-2;B5MCQ5;F8WA83;Q15084;Q15084-3	0.264597	7.9778	10	8	1.22756	47.626	7	6			23.2057	21.6243	0.50088	0.489692
Methylcrotonoyl-CoA carboxylase subunit alpha, mitochondrial	MCCC1	Q96RQ3;E9PHF7;E9PG35;G5E9X5;F5GYT8;F8WDI3	0.277509	42.517	12	11	0.28207	11.784	10	9			23.696	23.7126	0.490127	0.7963
Superoxide dismutase [Mn], mitochondrial	SOD2	P04179;P04179-4;F5GYZ5;F5H4R2;F5H3C5;P04179-2;P04179-3;G8JLJ2;F5GXZ9;G5E9P6	0.278223	4.8502	3	3	1.39267	13.559	5	5			21.2794	22.4189	0.489536	0.384985
2-oxoisovalerate dehydrogenase subunit beta, mitochondrial	BCKDHB	P21953;Q5T2J3	0.285935	12.511	4	3	0.797614	6.4882	4	3			20.9351	20.9971	0.483178	0.820096
Delta(3,5)-Delta(2,4)-dienoyl-CoA isomerase, mitochondrial	ECH1	Q13011;M0R248;M0QZW4	0.312897	13.562	3	3	1.13359	10.611	3	3			20.771	18.6516	0.461305	0.555509
B-cell receptor-associated protein 31	BCAP31	P51572-2;P51572;C9J0M4;C9JQ75;C9JSP1;C9JMD7;C9JM14	0.313246	5.1738	3	3	1.05601	4.511	2	2			20.9094	21.2507	0.461027	0.612918
Transforming protein RhoA;Rho-related GTP-binding protein RhoC	RHOA;RHOC	P61586;P08134;Q5JR08;Q5JR05;C9JX21;E9PQH6;C9JNR4;Q5JR07;U3KQV3;U3KQA9;E9PN11;Q5JR06;P62745;C9JRM1;C9J1T2;E9PLA2	0.337654	16.398	2	2	1.09271	40.807	4	4			20.4623	21.0254	0.441719	0.585434
Citrate synthase, mitochondrial;Citrate synthase	CS	O75390;B4DJV2;H0YIC4;H0YH82;F8W4S1;F8VTT8;F8W1S4;F8VPA1;F8VPF9;F8VR34;F8VU34;F8VRI6;F8VWQ5;F8VX68;F8VRP1;F8VX07;F8VZK9;F8W642	0.388686	6.9026	9	9	1.32652	11.119	5	5			24.2211	23.1322	0.402884	0.425188
Sodium/potassium-transporting ATPase subunit alpha-1;Sodium/potassium-transporting ATPase subunit alpha-3	ATP1A1;ATP1A3	P05023;P05023-4;P05023-3;P05023-2;P13637-3;P13637-2;P13637;M0R116;P50993;B1AKY9;H0Y7C1;Q13733;P20648;Q5TC01;Q5TC02	0.398569	19.764	10	7	1.54726	20.036	5	3			22.4193	21.6791	0.395607	0.300501
Vesicle-associated membrane protein-associated protein B/C	VAPB	O95292;O95292-2;E5RK64	0.405666	8.3308	2	2	1.184	3.2851	3	2			18.9982	20.5427	0.390431	0.519671
Ras-related protein Rab-7a	RAB7A	P51149;C9J592;C9J8S3;C9IZZ0;C9J4V0;C9J4S4;C9J7D1	0.410667	10.505	6	6	1.0896	21.72	7	7			22.3916	22.665	0.386808	0.587737
ADP/ATP translocase 2	SLC25A5	P05141;Q9H0C2	0.42417	8.906	18	3	0.711323	23.832	17	5			25.3484	25.5839	0.377129	0.89307
Brain acid soluble protein 1	BASP1	P80723;P80723-2	0.434988	11.962	4	4	1.04886	12.745	4	4			22.988	22.2128	0.369483	0.618339
NADH dehydrogenase [ubiquinone] 1 alpha subcomplex subunit 10, mitochondrial	NDUFA10	E7ESZ7;O95299;Q8WXC9;C9J6X0;Q8N1B9;H7C2X4;H7C1Y7;H7C2W5	0.438293	20.083	15	12	1.28768	11.694	21	16			26.2685	26.2308	0.367167	0.449893
Single-stranded DNA-binding protein, mitochondrial	SSBP1	Q04837;E7EUY5;C9K0U8	0.439038	19.619	4	2	1.1805	9.1181	4	3			20.3805	21.3123	0.366646	0.522123
Enoyl-CoA hydratase, mitochondrial	ECHS1	P30084	0.450697	8.7044	7	7	1.55283	5.341	4	4			22.1614	22.3196	0.358554	0.297704
Mitochondrial import receptor subunit TOM40 homolog	TOMM40	O96008;O96008-2;K7EJ57;K7EKG4	0.471968	3.8284	2	2	1.36647	14.506	3	3			21.3145	20.8558	0.344082	0.400623
Lipoamide acyltransferase component of branched-chain alpha-keto acid dehydrogenase complex, mitochondrial	DBT	P11182;Q5VVL7	0.512884	42.904	24	14	1.28578	79.147	16	13			25.4078	23.4798	0.317311	0.451123
Glycine cleavage system H protein, mitochondrial	GCSH	P23434;H3BNV1;H3BUG8;H3BQ30	0.53087	5.8557	4	2	1.51445	24.272	5	3			21.0685	23.4912	0.305987	0.317311
3-hydroxyacyl-CoA dehydrogenase type-2	HSD17B10	Q99714;Q99714-2;Q5H928	0.533962	6.6588	7	7	1.46112	4.9404	9	8			23.2039	22.73	0.304067	0.345922
Acyl carrier protein, mitochondrial;Acyl carrier protein	NDUFAB1	O14561;H3BNK3;I3L505	0.573375	11.64	6	5	1.35454	19.244	6	5			21.8276	23.2693	0.280302	0.407867
Phosphate carrier protein, mitochondrial	SLC25A3	Q00325;Q00325-2;F8VVM2;F8VWQ0;F8VWR4;F8VZL5	0.590338	20.163	4	3	1.86786	40.673	3	1			22.8984	22.4793	0.270472	0.167313
NADH dehydrogenase [ubiquinone] 1 alpha subcomplex subunit 2	NDUFA2	O43678;O43678-2	0.630405	1.8932	4	3	1.74284	32.09	11	7			24.2096	25.4934	0.248202	0.212707
Adenylate kinase 2, mitochondrial	AK2	P54819;F8W1A4;P54819-2;P54819-5;P54819-3;F8VZG5;G3V213;P54819-6;F8VY04;P54819-4;F8VPP1	0.632268	16.892	5	5	1.52056	10.503	5	5			21.8116	21.7365	0.247199	0.314133
NADH dehydrogenase [ubiquinone] 1 beta subcomplex subunit 1	NDUFB1	O75438-2;O75438	0.634314	6.6487	4	3	1.48491	13.248	4	4			22.0771	23.4319	0.2461	0.332961
3-ketoacyl-CoA thiolase, mitochondrial	ACAA2	P42765;K7EME0;K7EJ68;K7EJB1;K7ER88	0.63988	19.338	8	7	1.58217	22.016	3	3			21.2958	20.5034	0.243129	0.283279
NADH-ubiquinone oxidoreductase 75 kDa subunit, mitochondrial	NDUFS1	P28331-2;P28331;P28331-4;P28331-5;P28331-3;B4DJ81;C9JPQ5;F8WDL5	0.643856	40.356	57	33	1.52438	18.734	66	36			27.8131	27.9468	0.241022	0.312161
NADH dehydrogenase [ubiquinone] 1 beta subcomplex subunit 11, mitochondrial	NDUFB11	Q9NX14-2;Q9NX14	0.657548	14.492	8	5	1.90855	32.01	8	4			24.6577	24.071	0.233864	0.15423
NADH dehydrogenase [ubiquinone] 1 alpha subcomplex subunit 6	NDUFA6	P56556;R4GN43	0.666575	4.3181	2	2	1.62896	13.101	3	1			18.9792	22.0262	0.229229	0.261259
NADH dehydrogenase [ubiquinone] flavoprotein 2, mitochondrial	NDUFV2	E7EPT4;P19404	0.700262	14.679	18	10	1.63846	15.644	24	13			26.3578	27.3438	0.212507	0.256942
NADH dehydrogenase [ubiquinone] flavoprotein 1, mitochondrial	NDUFV1	P49821;G3V0I5;P49821-2;B4DE93;E9PMX3;E9PQP1;E9PPR0;E9PLC6;H0YE81;E9PJL9;E9PPS5;H0YD04;E9PPD6	0.702214	41.109	25	21	1.63209	69.621	21	19			27.3213	25.5728	0.211566	0.259831
NADH dehydrogenase [ubiquinone] iron-sulfur protein 6, mitochondrial	NDUFS6	O75380;D6RBT3	0.702746	12.608	7	5	1.56764	39.774	8	5			23.2799	24.0393	0.21131	0.290363
NADH dehydrogenase [ubiquinone] iron-sulfur protein 4, mitochondrial	NDUFS4	O43181;H0Y9M8	0.705314	25.936	5	4	1.63388	30.692	4	3			22.941	22.4826	0.210078	0.259016
NADH dehydrogenase [ubiquinone] 1 beta subcomplex subunit 4	NDUFB4	O95168;O95168-2;C9JXQ9;F2Z3P9	0.709026	25.007	7	6	1.71217	30.017	10	6			23.6104	25.7121	0.208305	0.225092
NADH dehydrogenase [ubiquinone] 1 alpha subcomplex subunit 12	NDUFA12	Q9UI09;F8VRD8;Q9UI09-2;F8VXI1;H0YID5;H0YIT1	0.752063	21.429	10	6	1.68836	22.974	10	9			22.8932	24.1882	0.188543	0.235058
NADH dehydrogenase [ubiquinone] 1 alpha subcomplex subunit 7	NDUFA7	O95182;M0R0N0;M0R1K9	0.753348	49.129	5	3	1.66004	25.299	9	8			21.6979	25.1919	0.187975	0.247308
Peroxiredoxin-4	PRDX4	Q13162;H7C3T4;A6NG45;Q06830	0.758474	24.404	4	4	1.62375	35.882	4	4			21.0808	20.7034	0.185722	0.263651
NADH dehydrogenase [ubiquinone] 1 alpha subcomplex subunit 9, mitochondrial	NDUFA9	Q16795;F5H0J3;H3BRM9;F5GY40	0.790355	16.483	16	11	1.67747	28.039	28	17			24.3549	25.6838	0.172154	0.239715
Protein disulfide-isomerase A3	PDIA3	P30101;G5EA52	0.794686	26.204	7	6	1.83599	17.232	2	2			23.8101	19.7516	0.170369	0.178128
Pyruvate carboxylase, mitochondrial	PC	P11498;B4DN00;E9PRE7;E9PS68	0.796515	16.818	12	13	0.814438	7.8282	4	4			23.5368	19.7109	0.16962	0.806027
Neutral alpha-glucosidase AB	GANAB	Q14697;Q14697-2;F5H6X6;E9PKU7;E9PNH1	0.811307	41.434	7	6	1.71047	10.032	6	7			21.5606	22.0734	0.16365	0.225793
Aspartate aminotransferase, mitochondrial	GOT2	P00505;P00505-2	0.83285	10.909	17	13	1.75662	24.328	10	10			24.6606	23.9301	0.15524	0.207307
NADH dehydrogenase [ubiquinone] 1 beta subcomplex subunit 10	NDUFB10	O96000;H3BPJ9;Q96II6;H3BV16	0.870187	13.582	24	10	1.73476	32.217	22	10			26.8288	26.7876	0.141447	0.215925
Glucosidase 2 subunit beta	PRKCSH	K7ELL7;P14314;P14314-2;K7EPW7;K7EJ70;K7EKX1	0.916094	44.357	5	4	1.38571	14.629	4	4			21.5238	21.6012	0.125803	0.389098
NADH dehydrogenase [ubiquinone] 1 alpha subcomplex subunit 11	NDUFA11	Q86Y39-2;K7EMT4;K7EP35;Q86Y39;K7EK78;K7EQ77;K7ELJ0	0.956726	10.286	2	2	1.68205	34.443	5	3			19.2189	20.7317	0.113112	0.237749
Endoplasmin	HSP90B1	P14625;H0YIV0;F8W026;Q58FF3	0.961253	35.46	20	18	1.73668	17.065	17	15			25.2007	25.0144	0.111763	0.215157
Calreticulin	CALR	P27797;K7EJB9;K7EL50	0.991753	53.662	12	9	1.90725	63.243	4	4			24.3056	21.5838	0.103001	0.154636
NADH dehydrogenase [ubiquinone] 1 beta subcomplex subunit 8, mitochondrial	NDUFB8	O95169;O95169-3;O95169-2;E9PQ68;K9J7I2;E9PIZ8	1.02864	28.549	10	6	2.06184	17.166	9	5			24.9109	24.9148	0.0931442	0.111844
NADH dehydrogenase [ubiquinone] 1 beta subcomplex subunit 7	NDUFB7	P17568;M0R3B8	1.06261	20.661	12	3	1.99206	18.514	9	4			22.3496	22.6227	0.0847514	0.129836
NADH dehydrogenase [ubiquinone] 1 beta subcomplex subunit 6	NDUFB6	O95139;O95139-2	1.06481	20.641	6	4	2.19985	23.377	4	2			21.7471	21.4815	0.0842276	0.0820874
Thioredoxin domain-containing protein 5	TXNDC5	Q8NBS9;Q86UY0;Q8NBS9-2	1.06963	0.95984	3	3	1.99597	6.6252	2	2			20.108	18.8291	0.0830935	0.128772
NADH dehydrogenase [ubiquinone] 1 beta subcomplex subunit 9	NDUFB9	Q9Y6M9;E9PH64;E9PF49;E7EWZ0	1.13757	9.1216	16	10	2.0159	16.702	17	10			27.1524	27.2911	0.0683859	0.123452
ATPase family AAA domain-containing protein 3A;ATPase family AAA domain-containing protein 3B	ATAD3A;ATAD3B	Q9NVI7-2;Q9NVI7;H0Y2W2;Q9NVI7-3;Q5T9A4;Q5T9A4-3;Q5T2N8;Q5SV16;Q5T9A4-2;J3QSF3;A6NFL3	1.23358	14.976	12	11	0.758453	54.772	2	2			23.615	18.0264	0.0513116	0.85306
NADH-ubiquinone oxidoreductase chain 5	MT-ND5	P03915	1.2966	23.393	6	3	2.0505	21.732	6	3			21.2264	21.9774	0.0421699	0.114626
Protein disulfide-isomerase A4	PDIA4	P13667	1.35699	67.573	7	7	2.24263	15.713	8	8			22.5269	22.9078	0.0347429	0.0742919
Cytochrome b-c1 complex subunit Rieske, mitochondrial;Cytochrome b-c1 complex subunit 11;Putative cytochrome b-c1 complex subunit Rieske-like protein 1	UQCRFS1;UQCRFS1P1	P47985;P0C7P4	1.45291	55.103	6	4	2.90466	5.2578	5	4			22.7837	22.8704	0.025245	0.0124786
NADH dehydrogenase [ubiquinone] flavoprotein 3, mitochondrial	NDUFV3	P56181-2	1.51223	47.243	12	11	2.6254	88.971	12	10			24.5988	23.754	0.0205732	0.0279961
Cytochrome b-c1 complex subunit 1, mitochondrial	UQCRC1	P31930	1.57976	11.63	14	10	3.06564	11.578	16	14			24.091	24.608	0.0161884	0.00754419
Cytochrome b-c1 complex subunit 2, mitochondrial	UQCRC2	P22695;H3BRG4;H3BSJ9;H3BP04;H3BUI9;H3BUE4	1.62031	7.3334	12	10	3.31948	14.034	12	10			24.7012	24.4914	0.0139705	0.00322547
Cytochrome c1, heme protein, mitochondrial	CYC1	P08574	1.71993	22.404	5	5	3.00903	36.892	6	4			22.2133	22.5406	0.00962034	0.009033
NADH dehydrogenase [ubiquinone] 1 beta subcomplex subunit 3	NDUFB3	O43676;C9JKQ2	6.13223	81.355	4	3	5.18442	177.62	4	3	+	+	23.902	24.5495	4.52659e-17	7.21966e-07
Filtering Parameters Applied in Perseus
Three classes of MaxQuant output are immediately removed if found positive: only identified by site, reverse and contaminant. Experiment 2 ratios are inverted. The protein SILAC ratios and the peptide signal intensity are then rendered base two logarithmic and significance B calculated with a Benjamini-Hochberg corrected p-value threshold of 0.05.
